# Supplementary material for: Immune Checkpoint Molecules on Tumor-Infiltrating Lymphocytes and Their Association with Tertiary Lymphoid Structures in Human Breast Cancer
Source: Front Immunol. 2017 Oct 30;8:1412. doi: 10.3389/fimmu.2017.01412 (PMC5670348; doi:10.3389/fimmu.2017.01412)
Supplement: Supplementary file 1 [file Table_1.xlsx]

## Sheet: Table S1
	Table S1: Clinicopathological characteristics of the prospective cohort
	of primary breast tumors analyzed by Flow Cytometry
		Patients N (%)
		95 (100)
	Age (years)	95 (100)
	<50	20 (21)
	>50	75 (79)
	Histology	95 (100)
	Ductal	65 (68,4)
	Lobular	11 (11,6)
	Medullary	2 (2,1)
	Others	17 (17,9)
	Size	95 (100)
	<20 mm	47 (49,5)
	>20 mm	48 (50,5)
	T	94 (99)
	1	48 (51,1)
	2	44 (46,8)
	3	2 (2,1)
	Nodal Status	95 (100)
	Negative	57 (60)
	Positive	38 (40)
	N	95 (100)
	0	57 (60)
	1	27 (28,4)
	2	5 (5,3)
	3	6 (6,3)
	Stage (AJCC)	95 (100)
	I	30 (31,6)
	II	52 (54,7)
	III	13 (13,7)
	Histological grade	95 (100)
	1	15 (15,8)
	2	41 (43,2)
	3	39 (41)
	Ki67 (IHC)	95 (100)
	<20%	40 (42,1)
	>20%	55 (57,9)
	Lympho vascular emboli	95 (100)
	absent (0)	56 (58,9)
	present (1)	39 (41,1)
	In situ carcinoma	95 (100)
	absent (0)	20 (21)
	present (1)	75 (79)
	HR (IHC)	95 (100)
	ERneg	22 (23,2)
	ERpos	73 (76,8)
	PRneg	24 (25,3)
	PRpos	71 (74,7)
	HER2 (IHC and FISH)	95 (100)
	HER2neg	76 (80)
	HER2pos	19 (20)
	Menopause	95 (100)
	no (0)	23 (24,2)
	yes (1)	72 (78,8)
	Breast cancer subtype (IHC)	95 (100)
	Luminal A (Ki67 <20%)	32 (33,7)
	Luminal B (Ki67 >20%)	31 (32,6)
	HER2-positive	19 (20)
	Triple negative	13 (13,7)
	TIL extent	80 (84)
	TILneg	33 (41,2)
	TILint	35 (43,8)
	TILhi	12 (15)
	TLS presence	80 (84)
	TLSneg	47 (58,7)
	TLSpos	33 (41,3)
	%CD3+	80 (84)
	CD3neg	40 (50)
	CD3pos	40 (50)
	%CD4+	79 (83)
	CD4neg	36 (45,6)
	CD4pos	43 (54,4)
	%CD8+	79 (83)
	CD8neg	34 (43)
	CD8pos	45 (57)
	%CD20+	80 (84)
	CD20neg	35 (43,7)
	CD20pos	45 (56,3)
	PD-1 subpopulations in CD4+ TIL	48 (51)
	PD-1low/int	8 (16,7)
	PD-1hi	40 (83,3)
	PD-1 subpopulations in CD8+ TIL	56 (59)
	PD-1low/int	25 (44,6)
	PD-1hi	31 (55,4)
	PD-L1 status	35 (37)
	PD-L1neg	17 (48,6)
	PD-L1pos	18 (51,4)
	PD-L2 status	33 (35)
	PD-L2neg	18 (54,5)
	PD-L2pos	15 (45,5)
	iCTLA-4 subpopulations in CD4+ TIL	26 (27)
	iCTLA-4low/int	17 (65,4)
	iCTLA-4hi	9 (34,6)
	LAG3 status	71 (75)
	LAG3neg	33 (46,5)
	LAG3pos	38 (53,5)
	TIM3 status	71 (75)
	TIM3neg	18 (25,3)
	TIM3pos	53 (74,7)
	Legend:
	IHC: immunohistochemistry
	HR: hormone receptor
	ERneg: estrogen receptor negative
	ERpos: estrogen receptor positive
	PRneg: progesteron receptor negative
	PRpos: progesteron receptor positive
	FISH: fluorescence in situ hybridization
	TIL: tumor-infiltrating lymphocytes
	TILneg: <10% Stromal TIL (IHC)
	TILint: >10% and <50% Stromal TIL (IHC)
	TILhi: >50% Stromal TIL (IHC)
	TLS: tertiary lymphoid structures
	TLSneg: absence of tertiary lymphoid structures
	TLSpos: presence of tertiary lymphoid structures
	CD3neg: < median [<4,875%] of %CD3+ (IHC)
	CD3pos: > median [>4,875%] of %CD3+ (IHC)
	CD4neg: < median [<3%] of %CD4+ (IHC)
	CD4pos: > median [>3%] of %CD4+ (IHC)
	CD8neg: < median [<2%] of %CD8+ (IHC)
	CD8pos: > median [>2%] of %CD8+ (IHC)
	CD20neg: < median [<1,25%] of %CD20+ (IHC)
	CD20pos: > median [>1,25%] of %CD20+ (IHC)
	PD-1low/int: presence of the PD-1low/int population (Flow Cytometry) in CD4+ or CD8+ T cells
	PD-1hi: presence of the PD-1hi population (Flow Cytometry) in CD4+ or CD8+ T cells
	PD-L1neg: <1% PD-L1 positive cells (Flow Cytometry)
	PD-L1pos: >1% PD-L1 positive cells (Flow Cytometry)
	PD-L2neg: <1% PD-L2 positive cells (Flow Cytometry)
	PD-L2pos: >1% PD-L2 positive cells (Flow Cytometry)
	iCTLA-4low/int: % of iCTLA-4+ in CD4+ cells < 75th percentile (<27,26%) (Flow Cytometry)
	iCTLA-4hi: % of iCTLA-4+ in CD4+ cells > 75th percentile (>27,26%) (Flow Cytometry)
	LAG3neg: <1% LAG3 positive cells (Flow Cytometry)
	LAG3pos: >1% LAG3 positive cells (Flow Cytometry)
	TIM3neg: <1% TIM3 positive cells (Flow Cytometry)
	TIM3pos: >1% TIM3 positive cells (Flow Cytometry)
