# Supplementary material for: Immune Checkpoint Molecules on Tumor-Infiltrating Lymphocytes and Their Association with Tertiary Lymphoid Structures in Human Breast Cancer
Source: Front Immunol. 2017 Oct 30;8:1412. doi: 10.3389/fimmu.2017.01412 (PMC5670348; doi:10.3389/fimmu.2017.01412)
Supplement: Supplementary file 2 [file Table_2.xlsx]

## Sheet: Tables S2A_B_C
	Table S2A. Antibodies used for flow cytometry stainings on fresh tissues (tumor-infiltrating lymphocytes,
	peripheral blood mononuclear cells, tonsils and spleen)
	Antigen	Clone	Fluorochrome	Quantity (ɥl/100 ɥl)	Company	Catalog no.	Type
	CD45	5B1	VioGreen	5	Miltenyi	130-098-138	Conjugated Primary
	CD3	BW264/56	VioBlue	5	Miltenyi	170-078-059	Conjugated Primary
	CD4	RPA/T4	Alexa-Fluor 700	2.5	eBioscience	56-0049-42	Conjugated Primary
	CD8a	SK1	FITC	2.5	eBioscience	11-0087-42	Conjugated Primary
	CD19	HIB19	PE-eFluor 610	2.5	eBioscience	61-0199-42	Conjugated Primary
	PD-1	eBioJ105	PE	2.5	eBioscience	12-2799-42	Conjugated Primary
	PD-L1	MIH1	APC	2.5	eBioscience	17-5983-42	Conjugated Primary
	PD-L2	MIH18	PE-Vio770	5	Miltenyi	130-105-828	Conjugated Primary
	iCTLA-4	14D3	PE	2.5	eBioscience	12-1529-42	Conjugated Primary
	LAG3	3DS223H	PE-Cyanine 7	2.5	eBioscience	25-2239-42	Conjugated Primary
	TIM3	F38-2E2	PerCP-eFluor 710	2.5	eBioscience	46-3109-42	Conjugated Primary
	Table S2B. Antibodies used for immunohistochemical stainings on FFPE blocks
	Antigen	Clone	Species	Dilution	Company	Catalog no.	Type
	CD3	NA	Rabbit	Ready-to-use	Dako	IR503	Primary
	CD20	L26	Mouse	Ready-to-use	Dako	IR604	Primary
	CD4	RBT-CD4	Rabbit	Ready-to-use	BioSB	BSB5150	Primary
	CD8	C8/144B	Mouse	Ready-to-use	Dako	IR623	Primary
	PD-1	NAT 105	Mouse	1/100	Abcam	ab52587	Primary
	PD-L1	E1L3N	Rabbit	1/200	Cell Signaling	13684	Primary
	PD-L2	D7U8C	Rabbit	1/50	Cell Signaling	82723	Primary
	LAG3	D2G40	Rabbit	1/200	Cell Signaling	15372	Primary
	TIM3	D5D5R	Rabbit	1/100	Cell Signaling	45208	Primary
	ER	SP1	Rabbit	Ready-to-use	Ventana	790‐4325	Primary
	PR	1 E2	Rabbit	Ready-to-use	Ventana	790‐4296	Primary
	HER2	4B5	Rabbit	Ready-to-use	Ventana	790‐4493	Primary
	Ki67	MIB-1	Mouse	Ready-to-use	Dako	IR‐626	Primary
	Table S2C. Antibodies used for immunofluorescence stainings on FFPE blocks
	Antigen	Clone	Species	Dilution	Company	Catalog no.	Type
	CD3	NA	Rabbit	Ready-to-use	Dako	IR503	Primary
	CD20	L26	Mouse	1/50	Abcam	Ab9475	Primary
	IgD	NA	Rabbit	1/40	Thermo Pierce	SA1-25932	Primary
	PD-1	NAT 105	Mouse	1/100	Abcam	Ab52587	Primary
	LAG3	11E3	Mouse	1/100	Abcam	Ab40465	Primary
	Alexa Fluor 488	NA	Goat	1/200	Thermofisher	A-21131	Secondary
	DyLight 550	NA	Donkey	1/200	Abcam	Ab98767	Secondary
	DyLight 649	NA	Goat	1/200	Biolegend	409108	Secondary
