# Supplementary material for: Immune Checkpoint Molecules on Tumor-Infiltrating Lymphocytes and Their Association with Tertiary Lymphoid Structures in Human Breast Cancer
Source: Front Immunol. 2017 Oct 30;8:1412. doi: 10.3389/fimmu.2017.01412 (PMC5670348; doi:10.3389/fimmu.2017.01412)
Supplement: Supplementary file 3 [file Table_3.xlsx]

## Sheet: Table S3
	Table S3. Intraclass correlation coefficients (ICC) for the evaluation of immune infiltration
	parameters by immunohistochemistry (IHC) by two independent raters
		ICC	5% CI	95%CI
	%Stromal TIL (IHC)	0.9	0.83	0.94
	%Intratumoral TIL (IHC)	0.74	0.57	0.84
	%Global TIL (IHC)	0.94	0.91	0.97
	%CD3+ (IHC)	0.91	0.85	0.94
	%CD4+ (IHC)	0.85	0.76	0.91
	%CD8+ (IHC)	0.87	0.79	0.92
	%CD20+ (IHC)	0.89	0.83	0.93
	TLS (IHC)	0.91	0.85	0.94
	Legend:
	ICC: intraclass correlation coefficient
	CI: confidence interval
	TIL: tumor-infiltrating lymphocytes
	IHC: immunohistochemistry
	TLS: tertiary lymphoid structures
