# Supplementary material for: Immune Checkpoint Molecules on Tumor-Infiltrating Lymphocytes and Their Association with Tertiary Lymphoid Structures in Human Breast Cancer
Source: Front Immunol. 2017 Oct 30;8:1412. doi: 10.3389/fimmu.2017.01412 (PMC5670348; doi:10.3389/fimmu.2017.01412)
Supplement: Supplementary file 4 [file Table_4.xlsx]

## Sheet: Table S4
	Table S4: Tumor-infiltrating lymphocyte (TIL) extent and tertiary lymphoid structure (TLS) presence in primary
	breast cancer (BC) evaluated by immunohistochemistry (IHC): associations with clinicopathological parameters
			TIL EXTENT							TLS PRESENCE
		Patients	TILneg	TILint	TILhi	Fisher's Exact			BH	TLSneg	TLSpos	Fisher's Exact	BH
	N (%)	80 (100)	N (%)	N (%)	N (%)					N (%)	N (%)
	Age (years)		P-value						P-value	P-value			P-value
	<50	63 (78,7)	26 (32,5)	27 (33,8)	10 (12,5)	1			1	37 (46,2)	26 (32,5)	1	1
	>50	17 (21,3)	7 (8,7)	8 (10)	2 (2,5)					10 (12,5)	7 (8,8)
	Histology		P-value						P-value	P-value			P-value
	Ductal	56 (70,9)	22 (27,8)	26 (32,9)	8 (10.1)	0.1272			0.2095	33 (41,8)	23 (29,1)	0.443	0.7293
	Lobular	7 (8,9)	5 (6,3)	2 (2,5)	0 (0)					5 (6,3)	2 (2,5)
	Medullary	2 (2,5)	0 (0)	0 (0)	2 (2,5)					0 (0)	2 (2,5)
	Others	14 (17,7)	5 (6,3)	7 (8,9)	2 (2,5)					8 (10,1)	6 (7,6)
	Size		P-value						P-value	P-value			P-value
	<20 mm	42 (52,5)	21 (26)	18 (22,5)	3 (4)	0.0704			0.1314	26 (32,5)	16 (20)	0.6506	0.8657
	>20 mm	38 (47,5)	12 (15)	17 (21)	9 (11,5)					21 (26,2)	17 (21,3)
	T		P-value						P-value	P-value			P-value
	1	42 (52,5)	22 (27,5)	17 (21,2)	3 (3,7)	0.0568			0.1223	26 (32,5)	16 (20)	0.4819	0.7293
	2	37 (46,2)	11 (13,8)	17 (21,2)	9 (11,2)					21 (26,3)	16 (20)
	3	1 (1,3)	0 (0)	1 (1,3)	0 (0)					0 (0)	1 (1,2)
	Nodal Status		P-value						P-value	P-value			P-value
	Negative	49 (61,2)	19 (24)	22 (27,5)	8 (10)	0.8616			0.9279	27 (33,7)	22 (27,5)	0.4872	0.7293
	Positive	31 (38,8)	14 (17,5)	13 (16)	4 (5)					20 (25)	11 (13,8)
	N		P-value						P-value	P-value			P-value
	0	49 (61,3)	19 (23,7)	22 (27,5)	8 (10)	0.6756			0.7882	27 (33,8)	22 (27,5)	0.8797	0.9123
	1	22 (27,5)	12 (15)	8 (10)	2 (2,5)					14 (17,5)	8 (10)
	2	5 (6,2)	1 (1,2)	3 (3,7)	1 (1,2)					3 (3,7)	2 (2,5)
	3	4 (5)	1 (1,2)	2 (2,5)	1 (1,2)					3 (3,7)	1 (1,3)
	Stage (AJCC)		P-value						P-value	P-value			P-value
	I	26 (32,5)	13 (16,2)	11 (13,8)	2 (2,5)	0.5126			0.6524	16 (20)	10 (12,5)	0.8467	0.9118
	II	45 (56,3)	18 (22,5)	19 (24)	8 (10)					25 (31,2)	20 (25)
	III	9 (11,2)	2 (2,5)	5 (6)	2 (2,5)					6 (7,5)	3 (3,8)
	Histological grade		P-value						P-value	P-value			P-value
	1	12 (15)	9 (11,2)	3 (3,7)	0 (0)	0.0089			0.0249	8 (10)	4 (5)	0.7111	0.8657
	2	34 (42,5)	13 (16,2)	19 (24)	2 (2,5)					21 (26,2)	13 (16,2)
	3	34 (42,5)	11 (13,8)	13 (16,2)	10 (12,5)					18 (22,5)	16 (20)
	Ki67 (IHC)		P-value						P-value	P-value			P-value
	<20%	32 (40)	16 (20)	15 (18,7)	1 (1,3)	0.0418			0.0975	20 (25)	12 (15)	0.6468	0.8657
	>20%	48 (60)	17 (21,2)	20 (25)	11 (13,8)					27 (33,7)	21 (26,3)
	Lympho vascular embolism		P-value						P-value	P-value			P-value
	absent (0)	44 (55)	16 (20)	20 (25)	8 (10)	0.5405			0.658	24 (30)	20 (25)	0.4949	0.7293
	present (1)	36 (45)	17 (21,2)	15 (18,7)	4 (5)					23 (28,7)	13 (16,3)
	In situ carcinoma		P-value						P-value	P-value			P-value
	absent (0)	18 (22,5)	3 (3,7)	8 (10)	7 (8,7)	0.0033			0.01155	8 (10)	10 (12,5)	0.1833	0.3948
	present (1)	62 (77,5)	30 (37,5)	27 (33,8)	5 (6,3)					39 (48,8)	23 (28,7)
	HR (IHC)		P-value						P-value	P-value			P-value
	ERneg	19 (23,7)	2 (2,5)	8 (10)	9 (11,2)	<0,0001			0.004	6 (7,5)	13 (16,2)	0.008	0.0448
	ERpos	61 (76,3)	31 (38,8)	27 (33,7)	3 (3,7)					41 (51,3)	20 (25)
	PRneg	21 (26,2)	3 (3,7)	9 (11,3)	9 (11,3)	<0,0001			0.004	8 (10)	13 (16,2)	0.0382	0.1072
	PRpos	59 (73,8)	30 (37,5)	26 (32,5)	3 (3,7)					39 (48,8)	20 (25)
	HER2 (IHC and FISH)		P-value						P-value	P-value			P-value
	HER2neg	63 (78,7)	28 (35)	28 (35)	7 (8,8)	0.1928			0.2657	39 (48,7)	24 (30)	0.2834	0.529
	HER2pos	17 (21,3)	5 (6,2)	7 (8,8)	5 (6,2)					8 (10)	9 (11,3)
	Menopause		P-value						P-value	P-value			P-value
	no (0)	20 (25)	8 (10)	9 (11,3)	3 (3,7)	1			1	11 (13,8)	9 (11,2)	0.7948	0.8902
	yes (1)	60 (75)	25 (31,3)	26 (32,5)	9 (11,2)					36 (45)	24 (30)
	Breast cancer subtype (IHC)		P-value						P-value	P-value			P-value
	Luminal A (Ki67 <20%)	26 (32,5)	13 (16,2)	12 (15)	1 (1,3)	0.0234			0.0596	16 (20)	10 (12,5)	0.0172	0.0803
	Luminal B (Ki67 >20%)	27 (33,8)	14 (17,5)	11 (13,8)	2 (2,5)					21 (26,2)	6 (7,5)
	HER2-positive	16 (20)	5 (6,2)	6 (7,5)	5 (6,2)					7 (8,8)	9 (11,3)
	Triple negative	11 (13,7)	1 (1,3)	6 (7,5)	4 (5)					3 (3,7)	8 (10)
	TIL extent (IHC)		P-value						P-value	P-value			P-value
	TILneg	33 (41,2)	33 (41,2)	0	0	NA			NA	27 (33,8)	6 (7,5)	0.0001	0.0028
	TILint	35 (43,8)	0	35 (43,8)	0					18 (22,5)	17 (21,2)
	TILhi	12 (15)	0	0	12 (15)					2 (2,5)	10 (12,5)
	TLS presence (IHC)		P-value						P-value	P-value			P-value
	TLSneg	47 (58,7)	27 (33,8)	18 (22,5)	2 (2,5)	0.0001			0.004	47 (58,8)	0	NA	NA
	TLSpos	33 (41,3)	6 (7,5)	17 (21,2)	10 (12,5)					0	33 (41,2)
	%CD3+ (IHC)		P-value						P-value	P-value			P-value
	CD3neg	40 (50)	32 (40)	8 (10)	0 (0)	0.0001			0.004	29 (36,2)	11 (13,8)	0.0225	0.09
	CD3pos	40 (50)	1 (1,2)	27 (33,8)	12 (15)					18 (22,5)	22 (27,5)
	%CD4+ (IHC)		P-value						P-value	P-value			P-value
	CD4neg	36 (45,6)	29 (36,7)	7 (8,9)	0 (0)	0.0001			0.004	27 (34,2)	9 (11,4)	0.0067	0.0448
	CD4pos	43 (54,4)	4 (5)	27 (34,2)	12 (15,2)					19 (24)	24 (30,4)
	%CD8+ (IHC)		P-value						P-value	P-value			P-value
	CD8neg	34 (43)	29 (36,7)	5 (6,3)	0 (0)	0.0001			0.004	26 (32,9)	8 (10,1)	0.0057	0.0448
	CD8pos	45 (57)	4 (5)	29 (36,7)	12 (15,2)					20 (25,3)	25 (31,6)
	%CD20+ (IHC)		P-value						P-value	P-value			P-value
	CD20neg	35 (43,7)	27 (33,7)	8 (10)	0 (0)	0.0001			0.004	28 (35)	7 (8,8)	0.0012	0.0168
	CD20pos	45 (56,3)	6 (7,5)	27 (33,8)	12 (15)					19 (23,7)	26 (32,5)
	PD-1 subpopulations in CD4+ TIL (Flow Cytometry)		P-value						P-value	P-value			P-value
	PD-1low/int	8 (16,7)	5 (10,4)	3 (6,3)	0 (0)	0.1895			0.2657	5 (10,4)	3 (6,3)	0.7008	0.8657
	PD-1hi	40 (83,3)	13 (27)	17 (35,4)	10 (20,8)					19 (39,6)	21 (43,7)
	PD-1 subpopulations in CD8+ TIL (Flow Cytometry)		P-value						P-value	P-value			P-value
	PD-1low/int	22 (47,8)	10 (21,7)	10 (21,7)	2 (4,3)	0.1993			0.2657	13 (28,3)	9 (19,6)	0.2371	0.4742
	PD-1hi	24 (52,2)	7 (15,3)	10 (21,7)	7 (15,3)					9 (19,6)	15 (32,6)
	PD-L1 status (Flow Cytometry)		P-value						P-value	P-value			P-value
	PD-L1neg	17 (48,6)	8 (22,9)	7 (20)	2 (5,7)	0.0909			0.1591	12 (34,3)	5 (14,3)	0.0922	0.2151
	PD-L1pos	18 (51,4)	3 (8,7)	8 (22,9)	7 (20)					7 (20)	11 (31,4)
	PD-L2 status (Flow Cytometry)		P-value						P-value	P-value			P-value
	PD-L2neg	18 (54,5)	9 (27,3)	8 (24,2)	1 (3)	0.0041			0.0127	13 (39,4)	5 (15,2)	0.0383	0.1072
	PD-L2pos	15 (45,5)	1 (3)	7 (21,2)	7 (21,2)					5 (15,2)	10 (30,3)
	iCTLA-4 subpopulations in CD4+ TIL (Flow Cytometry)		P-value						P-value	P-value			P-value
	iCTLA-4low/int	14 (60,9)	5 (21,7)	8 (34,8)	1 (4,3)	0.0625			0.125	10 (43,5)	4 (17,4)	0.0361	0.1072
	iCTLA-4hi	9 (39)	2 (8,7)	2 (8,7)	5 (21,7)					2 (8,7)	7 (30,4)
	LAG3 status (Flow Cytometry)		P-value						P-value	P-value			P-value
	LAG3neg	33 (46,5)	17 (23,9)	13 (18,3)	3 (4,2)	0.1823			0.2657	23 (32,4)	10 (14,1)	0.0544	0.1385
	LAG3pos	38 (53,5)	12 (16,9)	18 (25,4)	8 (11,3)					17 (23,9)	21 (29,6)
	TIM3 status (Flow Cytometry)		P-value						P-value	P-value			P-value
	TIM3neg	18 (25,3)	9 (12,7)	7 (9,8)	2 (2,8)	0.7082			0.7932	11 (15,5)	7 (9,9)	0.7848	0.8902
	TIM3pos	53 (74,7)	20 (28,2)	24 (33,8)	9 (12,7)					29 (40,8)	24 (33,8)
	Legend:
	TIL: tumor-infiltrating lymphocytes
	TILneg: <10% Stromal TIL (IHC)
	TILint: >10% and <50% Stromal TIL (IHC)
	TILhi: >50% Stromal TIL (IHC)
	BH: Benjamini-Hochberg
	FDR: false discovery rate
	TLS: tertiary lymphoid structures
	TLSneg: absence of tertiary lymphoid structures (IHC)
	TLSpos: presence of tertiary lymphoid structures (IHC)
	HR: hormone receptor
	ERneg: estrogen receptor negative (IHC)
	ERpos: estrogen receptor positive (IHC)
	PRneg: progesteron receptor negative (IHC)
	PRpos: progesteron receptor positive (IHC)
	CD3neg: < median [<4,875%] of %CD3+ (IHC)
	CD3pos: > median [>4,875%] of %CD3+ (IHC)
	CD4neg: < median [<3%] of %CD4+ (IHC)
	CD4pos: > median [>3%] of %CD4+ (IHC)
	CD8neg: < median [<2%] of %CD8+ (IHC)
	CD8pos: > median [>2%] of %CD8+ (IHC)
	CD20neg: < median [<1,25%] of %CD20+ (IHC)
	CD20pos: > median [>1,25%] of %CD20+ (IHC)
	PD-1low/int: presence of the PD-1low/int population on CD4+ and CD8+ T cells (Flow Cytometry)
	PD-1hi: presence of the PD-1hi population on CD4+ and CD8+ T cells (Flow Cytometry)
	PD-L1neg: <1% PD-L1 positive cells (Flow Cytometry)
	PD-L1pos: >1% PD-L1 positive cells (Flow Cytometry)
	PD-L2neg: <1% PD-L2 positive cells (Flow Cytometry)
	PD-L2pos: >1% PD-L2 positive cells (Flow Cytometry)
	iCTLA-4low/int:% of i-CTLA-4+ in CD4+ cells < 75th percentile (<27,26%) (Flow Cytometry)
	iCTLA-4hi: % of i-CTLA-4+ in CD4+ cells > 75th percentile (>27,26%) (Flow Cytometry)
	LAG3neg: <1% LAG3 positive cells (Flow Cytometry)
	LAG3pos: >1% LAG3 positive cells (Flow Cytometry)
	TIM3neg: <1% TIM3 positive cells (Flow Cytometry)
	TIM3pos: >1% TIM3 positive cells (Flow Cytometry)
