# Supplementary material for: Immune Checkpoint Molecules on Tumor-Infiltrating Lymphocytes and Their Association with Tertiary Lymphoid Structures in Human Breast Cancer
Source: Front Immunol. 2017 Oct 30;8:1412. doi: 10.3389/fimmu.2017.01412 (PMC5670348; doi:10.3389/fimmu.2017.01412)
Supplement: Supplementary file 5 [file Table_5.xlsx]

## Sheet: Table S5
	Table S5: Distribution of immune checkpoint molecules expression
	by TIL subpopulations (Flow Cytometry)
	%PD-1+ in CD4+ TIL
	median (min/max)	67,85 (4,45/91,73)
	mean (SD)	61,68492 (23,28868)
	%PD-1+ in CD8+ TIL
	median (min/max)	67,735 (0,9/93,58)
	mean (SD)	60,18452 (23,79497)
	%PD-L1+ in CD4+ TIL
	median (min/max)	0,26 (0/42,56)
	mean (SD)	2,74081 (7,65295)
	%PD-L1+ in CD8+ TIL
	median (min/max)	0,41 (0/36,14)
	mean (SD)	3,52441 (8,37245)
	%PD-L1+ in CD19+ TIL
	median (min/max)	1,155 (0/23,24)
	mean (SD)	3,022 (5,75664)
	%PD-L2+ in CD4+ TIL
	median (min/max)	0,25 (0/9,07)
	mean (SD)	1,25229 (2,2138)
	%PD-L2+ in CD8+ TIL
	median (min/max)	0,495 (0/17,88)
	mean (SD)	1,49556 (3,29372)
	%PD-L2+ in CD19+ TIL
	median (min/max)	1,56 (0/10,27)
	mean (SD)	2,6535 (2,82877)
	%iCTLA-4+ in CD4+ TIL
	median (min/max)	19,6 (2,88/56,3)
	mean (SD)	21,90577 (14,80299)
	%iCTLA-4+ in CD8+ TIL
	median (min/max)	1,045 (0/13,76)
	mean (SD)	2,89115 (3,99363)
	%LAG3+ in CD4+ TIL
	median (min/max)	0,91 (0/19,05)
	mean (SD)	1,85988 (2,94281)
	%LAG3+ in CD8+ TIL
	median (min/max)	1,02 (0/40,57)
	mean (SD)	2,79253 (5,1679)
	%TIM3+ in CD4+ TIL
	median (min/max)	1,45 (0/12,66)
	mean (SD)	2,29446 (2,36999)
	%TIM3+ in CD8+ TIL
	median (min/max)	1,51 (0/12,5)
	mean (SD)	2,43939 (2,64626)
	Legend:
	TIL: tumor-infiltrating lymphocytes
	min: minimum
	max: maximum
	SD: standard deviation
