# Supplementary material for: Immune Checkpoint Molecules on Tumor-Infiltrating Lymphocytes and Their Association with Tertiary Lymphoid Structures in Human Breast Cancer
Source: Front Immunol. 2017 Oct 30;8:1412. doi: 10.3389/fimmu.2017.01412 (PMC5670348; doi:10.3389/fimmu.2017.01412)
Supplement: Supplementary file 6 [file Table_6.xlsx]

## Sheet: Table S6A
	Table S6A: Expression of PD-1 by CD4+ and CD8+ TIL (Flow Cytometry) and correlations
	with clinicopathological continuous variables
		%PD-1+ in CD4+ TIL (Flow Cytometry)		%PD-1+ in CD8+ TIL (Flow Cytometry)
		Rho (Spearman)	P-value	Rho (Spearman)	P-value
	Age (years)	-0.1	0.425	- 0,126	0.328
	Size (mm)	0.21	0.098	0.15	0.244
	mean (SD)
	%Ki67 (IHC)	0.261	0.039	- 0,004	0.973
	mean (SD)
	%Stromal TIL (IHC)	0.329	0.017	0.185	0.188
	mean (SD)
	%Global TIL (IHC)	0.343	0.013	0.179	0.203
	mean (SD)
	%Intratumoral TIL (IHC)	0.323	0.02	0.143	0.311
	% Intratumoral TILs (IHC)
	TLS (IHC)	0.203	0.149	0.135	0.338
	mean (SD)
	%CD4+ (IHC)	0.31	0.027	0.134	0.348
	mean (SD)
	%CD8+ (IHC)	0.354	0.011	0.169	0.236
	mean (SD)
	%CD20+ (IHC)	0.294	0.034	0.184	0.191
	Legend:
	TIL: tumor-infiltrating lymphocytes
	IHC: immunohistochemistry
	TLS: tertiary lymphoid structures

## Sheet: Table S6B
	Table S6B: Prevalence of PD-1 subpopulations in CD4+ and CD8+ TIL (Flow Cytometry) and associations
	with clinicopathological and immune infiltration parameters
		PD-1hi in CD4+ TIL (Flow Cytometry)				PD-1hi in CD8+ TIL (Flow Cytometry)
		PD-1low/int	PD-1hi	Fisher's Exact	BH	PD-1low/int	PD-1hi	Fisher's Exact	BH
		N (%)	N (%)			N (%)	N (%)
	Age (years)	P-value			P-value	P-value			P-value
	<50	8 (14)	37 (65)	1	1	17 (30,4)	27 (48,2)	0.1082	0.2792
	>50	2 (3,5)	10 (17,5)			8 (14,3)	4 (7,1)
	Histology	P-value			P-value	P-value			P-value
	Ductal	5 (8,8)	37 (64,9)	0.0163	0.2363	18 (32,2)	23 (41)	0.1399	0.2792
	Lobular	4 (7)	2 (3,5)			5 (8,9)	1 (1,8)
	Medullary	0 (0)	1 (1,8)			0 (0)	1 (1,8)
	Others	1 (1,8)	7 (12,2)			2 (3,6)	6 (10,7)
	Size (mm)	P-value			P-value	P-value			P-value
	<20 mm	6 (10,5)	23 (40,3)	0.7297	0.8598	18 (32,2)	10 (17,8)	0.0066	0.0924
	>20 mm	4 (7)	24 (42,2)			7 (12,5)	21 (37,5)
	T	P-value			P-value	P-value			P-value
	1	6 (10,5)	22 (38,6)	0.2188	0.6053	17 (30,4)	10 (17,8)	0.0135	0.126
	2	3 (5,2)	24 (42,1)	0.2188		7 (12,5)	20 (35,7)
	3	1 (1,8)	1 (1,8)			1 (1,8)	1 (1,8)
	Nodal Status	P-value			P-value	P-value			P-value
	Negative	6 (10,5)	27 (47,4)	1	1	12 (21,4)	21 (37,5)	0.1758	0.2895
	Positive	4 (7)	20 (35,1)			13 (23,2)	10 (17,8)
	N	P-value			P-value	P-value			P-value
	0	6 (10,5)	27 (47,4)	0.6151	0.8597	12 (21,4)	21 (37,5)	0.3663	0.434
	1	4 (7)	11 (19,3)			9 (16,1)	5 (8,9)
	2	0 (0)	4 (7)			2 (3,6)	2 (3,6)
	3	0 (0)	5 (8,8)			2 (3,6)	3 (5,3)
	Stage (AJCC)	P-value			P-value	P-value			P-value
	I	3 (5,2)	14 (24,6)	0.899	1	9 (16,1)	8 (14,3)	0.6328	0.6328
	II	6 (10,5)	24 (42,1)			11 (19,6)	18 (32,2)		0.6328
	III	1 (1,8)	9 (15,8)			5 (8,9)	5 (8,9)
	Histological grade	P-value			P-value	P-value			P-value
	1	3 (5,2)	7 (12,3)	0.0682	0.4772	6 (10,7)	4 (7,1)	0.0754	0.2639
	2	6 (10,5)	18 (31,6)			13 (23,2)	10 (17,9)
	3	1 (1,8)	22 (38,6)			6 (10,7)	17 (30,4)
	Ki67 (IHC)	P-value			P-value	P-value			P-value
	<20%	6 (10,5)	19 (33,3)	0.3075	0.7105	12 (21,4)	12 (21,4)	0.5899	0.629
	>20%	4 (7)	28 (49,1)			13 (23,3)	19 (33,9)
	Lympho vascular emboli	P-value			P-value	P-value			P-value
	absent (0)	7 (12,3)	24 (42,1)	0.3185	0.7105	16 (28,6)	15 (26,8)	0.2877	0.3836
	present (1)	3 (5,2)	23 (40,4)			9 (16)	16 (28,6)
	In situ carcinoma	P-value			P-value	P-value			P-value
	absent (0)	0 (0)	12 (21,1)	0.0997	0.4776	2 (3,6)	10 (17,8)	0.0473	0.2207
	present (1)	10 (17,5)	35 (61,4)			23 (41,1)	21 (37,5)
	HR (IHC)	P-value			P-value	P-value			P-value
	ERneg	1 (1,8)	12 (21)	0.4261	0.8591	3 (5,4)	10 (17,8)	0.1124	0.2792
	ERpos	9 (15,8)	35 (61,4)			22 (39,3)	21 (37,5)
	PRneg	2 (3,5)	13 (22,8)	1	1	5 (8,9)	10 (17,9)	0.372	0.434
	PRpos	8 (14)	34 (59,6)			20 (35,7)	21 (37,5)
	HER2 (IHC and FISH)	P-value			P-value	P-value			P-value
	HER2neg	9 (15,8)	36 (63,1)	0.6706	0.8598	21 (37,5)	23 (41,1)	0.5163	0.5782
	HER2pos	1 (1,8)	11 (19,3)			4 (7,1)	8 (14,3)
	Menopause	P-value			P-value	P-value			P-value
	no (0)	3 (5,2)	11 (19,3)	0.6944	0.8598	10 (17,9)	4 (7,1)	0.0298	0.1669
	yes (1)	7 (12,3)	36 (63,1)			15 (26,8)	27 (48,2)
	Breast cancer subtype (IHC)	P-value			P-value	P-value			P-value
	Luminal A (Ki67 <20%)	5 (8,8)	18 (31,6)	0.5513	0.8598	11 (19,6)	11 (19,6)	0.2645	0.3703
	Luminal B (Ki67 >20%)	4 (7)	12 (21)			9 (16,1)	7 (12,5)
	HER2-positive	1 (1,8)	10 (17,5)			4 (7,1)	7 (12,5)
	Triple negative	0 (0)	7 (12,3)			1 (1,8)	6 (10,7)
	TIL extent (IHC)	P-value			P-value	P-value			P-value
	TILneg	5 (10,4)	13 (27,1)	0.1895	0.6053	10 (21,3)	7 (14,9)	0.1496	0.2792
	TILint	3 (6,2)	17 (35,4)			10 (21,3)	10 (21,3)
	TILhi	0 (0)	10 (20,8)			2 (4,2)	8 (17)
	TLS presence (IHC)	P-value			P-value	P-value			P-value
	TLSneg	5 (10,4)	19 (39,6)	0.7008	0.8598	13 (27,7)	10 (21,3)	0.2476	0.3649
	TLSpos	3 (6,2)	21 (43,8)			9 (19,1)	15 (31,9)
	%CD3+ (IHC)	P-value			P-value	P-value			P-value
	CD3neg	6 (12,5)	15 (31,2)	0.1146	0.4772	12 (25,5)	8 (17)	0.1476	0.2792
	CD3pos	2 (4,2)	25 (52,1)			10 (21,3)	17 (36,2)
	%CD4+ (IHC)	P-value			P-value	P-value			P-value
	CD4neg	5 (10,6)	13 (27,7)	0.2296	0.6053	10 (21,7)	7 (15,2)	0.2252	0.3503
	CD4pos	3 (6,4)	26 (55,3)			11 (23,9)	18 (39,1)
	%CD8+ (IHC)	P-value			P-value	P-value			P-value
	CD8neg	6 (12,8)	15 (31,9)	0.1152	0.4773	12 (26,1)	8 (17,4)	0.1358	0.2792
	CD8pos	2 (4,3)	24 (51)			9 (19,6)	17 (36,9)
	%CD20+ (IHC)	P-value			P-value	P-value			P-value
	CD20neg	6 (12,5)	13 (27,1)	0.0446	0.4311	11 (23,4)	7 (14,9)	0.1444	0.2792
	CD20pos	2 (4,2)	27 (56,2)			11 (23,4)	18 (38,3)
	PD-1 subpopulations in CD4+ TIL (Flow Cytometry)	P-value			P-value	P-value			P-value
	PD-1low/int	10 (17,5)	0 (0)	NA	NA	9 (16,1)	1 (1,8)	0.0031	0.0868
	PD-1hi	0 (0)	47 (82,5)			16 (28,6)	30 (53,5)
	PD-1 subpopulations in CD8+ TIL (Flow Cytometry)	P-value			P-value	P-value			P-value
	PD-1low/int	9 (16,1)	16 (28,6)	0.0031	0.0899	25 (44,6)	0	NA	NA
	PD-1hi	1 (1,8)	30 (53,5)			0	31 (55,4)
	PD-L1 status (Flow Cytometry)	P-value			P-value	P-value			P-value
	PD-L1neg	2 (12,5)	5 (31,3)	0.55	0.8598	15 (26,7)	10 (17,9)	0.0584	0.2336
	PD-L1pos	1 (6,2)	8 (50)			10 (17,9)	21 (37,5)
	PD-L2 status (Flow Cytometry)	P-value			P-value	P-value			P-value
	PD-L2neg	2 (15,4)	3 (23,1)	0.5105	0.8598	9 (16,1)	3 (5,3)	0.0235	0.1645
	PD-L2pos	1 (7,7)	7 (53,8)			16 (28,6)	28 (50)
	iCTLA-4 subpopulations in CD4+ TIL (Flow Cytometry)	P-value			P-value	P-value			P-value
	iCTLA-4low/int	2 (22,2)	3 (33,4)	0.4444	0.8592	3 (33,3)	2 (22,2)	0.1667	0.2895
	iCTLA-4hi	0 (0)	4 (44,4)			0 (0)	4 (44,4)
	LAG3 status (Flow Cytometry)	P-value			P-value	P-value			P-value
	LAG3neg	4 (7)	22 (38,6)	0.7412	0.8598	4 (25)	3 (18,7)	0.3024	0.3848
	LAG3pos	6 (10,5)	25 (43,9)			2 (12,5)	7 (43,8)
	TIM3 status (Flow Cytometry)	P-value			P-value	P-value			P-value
	TIM3neg	3 (5,3)	10 (17,5)	0.6799	0.8598	3 (18,7)	3 (18,7)	0.6066	0.6291
	TIM3pos	7 (12,3)	37 (64,9)			3 (18,7)	7 (43,8)
	Legend:
	BH: Benjamini-Hochberg
	FDR: false discovery rate
	IHC: immunohistochemistry
	HR: hormone receptor
	ERneg: estrogen receptor negative
	ERpos: estrogen receptor positive
	PRneg: progesteron receptor negative
	PRpos: progesteron receptor positive
	FISH: fluorescence in situ hybridization
	TIL: tumor-infiltrating lymphocytes
	TILneg: <10% Stromal TIL (IHC)
	TILint: >10% and <50% Stromal TIL (IHC)
	TILhi: >50% Stromal TIL (IHC)
	TLS: tertiary lymphoid structures
	TLSneg: absence of tertiary lymphoid structures
	TLSpos: presence of tertiary lymphoid structures
	CD3neg: < median [<4,875%] of %CD3+ (IHC)
	CD3pos: > median [>4,875%] of %CD3+ (IHC)
	CD4neg: < median [<3%] of %CD4+ (IHC)
	CD4pos: > median [>3%] of %CD4+ (IHC)
	CD8neg: < median [<2%] of %CD8+ (IHC)
	CD8pos: > median [>2%] of %CD8+ (IHC)
	CD20neg: < median [<1,25%] of %CD20+ (IHC)
	CD20pos: > median [>1,25%] of %CD20+ (IHC)
	PD-1low/int: presence of the PD-1low/int population (Flow Cytometry) in CD4+ or CD8+ T cells
	PD-1hi: presence of the PD-1hi population (Flow Cytometry) in CD4+ or CD8+ T cells
	PD-L1neg: <1% PD-L1 positive cells (Flow Cytometry)
	PD-L1pos: >1% PD-L1 positive cells (Flow Cytometry)
	PD-L2neg: <1% PD-L2 positive cells (Flow Cytometry)
	PD-L2pos: >1% PD-L2 positive cells (Flow Cytometry)
	iCTLA-4low/int: % of iCTLA-4+ in CD4+ cells < 75th percentile (<27,26%) (Flow Cytometry)
	iCTLA-4hi: % of iCTLA-4+ in CD4+ cells > 75th percentile (>27,26%) (Flow Cytometry)
	LAG3neg: <1% LAG3 positive cells (Flow Cytometry)
	LAG3pos: >1% LAG3 positive cells (Flow Cytometry)
	TIM3neg: <1% TIM3 positive cells (Flow Cytometry)
	TIM3pos: >1% TIM3 positive cells (Flow Cytometry)
