# Supplementary material for: Immune Checkpoint Molecules on Tumor-Infiltrating Lymphocytes and Their Association with Tertiary Lymphoid Structures in Human Breast Cancer
Source: Front Immunol. 2017 Oct 30;8:1412. doi: 10.3389/fimmu.2017.01412 (PMC5670348; doi:10.3389/fimmu.2017.01412)
Supplement: Supplementary file 7 [file Table_7.xlsx]

## Sheet: Table S7A
	Table S7A: Expression of PD-L1 by CD4+, CD8+ and CD19+ TIL (Flow Cytometry) and correlations
	with clinicopathological continuous variables
		%PD-L1+ in CD4+ TIL (Flow Cytometry)		%PD-L1+ in CD8+ TIL (Flow Cytometry)		%PD-L1+ in CD19+ TIL (Flow Cytometry)
		Rho (Spearman)	P-value	Rho (Spearman)	P-value	Rho (Spearman)	P-value
	Age (years)	- 0,059	0.728	0.032	0.858	0.519	0.0189
	Size (mm)	0.416	0.01	0.54	0.001	0.209	0.377
	mean (SD)
	%Ki67 (IHC)	0.23	0.17	0.202	0.251	- 0,261	0.265
	mean (SD)
	%Stromal TIL (IHC)	0.419	0.015	0.54	0.002	- 0,076	0.764
	mean (SD)
	%Global TIL (IHC)	0.401	0.021	0.528	0.003	- 0,092	0.718
	mean (SD)
	%Intratumoral TIL (IHC)	0.408	0.018	0.513	0.004	- 0,168	0.505
	mean (SD)
	TLS (IHC)	0.294	0.097	0.547	0.002	0.126	0.617
	mean (SD)
	%CD4 (IHC)	0.335	0.056	0.47	0.009	- 0,044	0.861
	mean (SD)
	%CD8 (IHC)	0.431	0.012	0.571	0.001	- 0,066	0.794
	mean (SD)
	%CD20 (IHC)	0.336	0.056	0.417	0.022	- 0,182	0.469
	Legend:
	TIL: tumor-infiltrating lymphocytes
	IHC: immunohistochemistry
	TLS: tertiary lymphoid structures

## Sheet: Table S7B
	Table S7B: Prevalence of PD-L1 expression by any TIL (Flow Cytometry) and associations
	with clinicopathological and immune infiltration parameters
		PD-L1 STATUS (Flow Cytometry)
		PD-L1 neg	PD-L1pos	Fisher's Exact		BH
		N (%)	N (%)
	Age (years)	P-value				P-value
	<50	16 (41)	16 (41)	1		1
	>50	3 (7,7)	4 (10,3)
	Histology	P-value				P-value
	Ductal	11 (29)	14 (36,9)	0.3751		0.7002
	Lobular	4 (10,5)	1 (2,6)
	Medullary	0 (0)	1 (2,6)
	Others	3 (7,9)	4 (10,5)
	Size (mm)	P-value				P-value
	<20 mm	11 (28,2)	3 (7,7)	0.0079		0.1288
	>20 mm	8 (20,5)	17 (43,6)
	T	P-value				P-value
	1	11 (28,2)	3 (7,7)	0.0092		0.1288
	2	8 (20,5)	15 (38,5)
	3	0 (0)	2 (5,1)
	Nodal Status	P-value				P-value
	Negative	11 (28,2)	13 (33,3)	0.7475		0.91
	Positive	8 (20,5)	7 (18)
	N	P-value				P-value
	0	11 (28,2)	13 (33,3)	0.7027		0.91
	1	5 (12,8)	6 (15,4)
	2	1 (2,6)	1 (2,6)
	3	2 (5,1)	0 (0)
	Stage (AJCC)	P-value				P-value
	I	7 (17,9)	2 (5,1)	0.0841		0.2868
	II	9 (23,1)	16 (41)
	III	3 (7,7)	2 (5,1)
	Histological grade	P-value				P-value
	1	0 (0)	0 (0)	0.5231		0.8555
	2	9 (23,1)	7 (17,9)
	3	10 (25,6)	13 (33,3)
	Ki67 (IHC)	P-value				P-value
	<20%	4 (10,2)	4 (10,2)	1		1
	>20%	15 (38,5)	16 (41)
	Lympho vascular emboli	P-value				P-value
	absent (0)	11 (28,2)	12 (30,8)	1		1
	present (1)	8 (20,5)	8 (20,5)
	In situ carcinoma	P-value				P-value
	absent (0)	5 (12,8)	5 (12,8)	1		1
	present (1)	14 (35,9)	15 (38,5)
	HR (IHC)	P-value				P-value
	ERneg	6 (15,4)	8 (20,5)	0.7411		0.91
	ERpos	13 (33,3)	12 (30,8)
	PRneg	6 (15,4)	8 (20,5)	0.7411		0.91
	PRpos	13 (33,3)	12 (30,8)
	HER2 (IHC and FISH)	P-value				P-value
	HER2neg	15 (38,5)	15 (38,5)	1		1
	HER2pos	4 (10,2)	5 (12,8)
	Menopause	P-value				P-value
	no (0)	3 (7,7)	6 (15,4)	0.4506		0.7885
	yes (1)	16 (41)	14 (35,9)
	Breast cancer subtype (IHC)	P-value				P-value
	Luminal A (Ki67 <20%)	2 (5,1)	3 (7,7)	0.3012		0.629
	Luminal B (Ki67 >20%)	11 (28,2)	6 (15,4)
	HER2-positive	4 (10,3)	5 (12,8)
	Triple negative	2 (5,1)	6 (15,4)
	TIL extent (IHC)	P-value				P-value
	TILneg	8 (22,9)	3 (8,6)	0.0909		0.2868
	TILint	7 (20)	8 (22,9)
	TILhi	2 (5,7)	7 (20)
	TLS presence (IHC)	P-value				P-value
	TLSneg	12 (34,3)	7 (20)	0.0922		0.2868
	TLSpos	5 (14,3)	11 (31,4)
	%CD3 (IHC)	P-value				P-value
	CD3neg	9 (25,7)	6 (17,1)	0.3145		0.629
	CD3pos	8 (22,9)	12 (34,3)
	%CD4 (IHC)	P-value				P-value
	CD4neg	10 (28,6)	6 (17,1)	0.1811		0.4226
	CD4pos	7 (20)	12 (34,3)
	%CD8 (IHC)	P-value				P-value
	CD8neg	6 (17,1)	5 (14,3)	0.7247		0.91
	CD8pos	11 (31,4)	13 (37,1)
	%CD20 (IHC)	P-value				P-value
	CD20neg	8 (22,9)	4 (11,4)	0.1642		0.418
	CD20pos	9 (25,7)	14 (40)
	PD-1 subpopulations in CD4+ TIL (Flow Cytometry)	P-value				P-value
	PD-1low/int	2 (12,5)	1 (6,2)	0.55		0.8555
	PD-1hi	5 (31,3)	8 (50)
	PD-1 subpopulations in CD8+ TIL (Flow Cytometry)	P-value				P-value
	PD-1low/int	15 (26,7)	10 (17,9)	0.0584		0.2725
	PD-1hi	10 (17,9)	21 (37,5)
	PD-L2 status (Flow Cytometry)	P-value				P-value
	PD-L2neg	13 (36,1)	5 (13,9)	0.0184		0.1717
	PD-L2pos	5 (13,9)	13 (36,1)
	iCTLA-4 subpopulations in CD4+ TIL (Flow Cytometry)	P-value				P-value
	iCTLA-4low/int	10 (38,5)	7 (26,9)	0.0362		0.2534
	iCTLA-4hi	1 (3,8)	8 (30,8)
	LAG3 status (Flow Cytometry)	P-value				P-value
	LAG3neg	7 (23,3)	4 (13,3)	0.1322		0.3702
	LAG3pos	6 (20)	13 (43,4)
	TIM3 status (Flow Cytometry)	P-value				P-value
	TIM3neg	7 (23,3)	3 (10)	0.0562		0.2725
	TIM3pos	6 (20)	14 (46,7)
	Legend:
	BH: Benjamini-Hochberg
	FDR: false discovery rate
	HR: hormone receptor
	IHC: immunohistochemistry
	FISH: fluorescence in situ hybridization
	ERneg: estrogen receptor negative
	ERpos: estrogen receptor positive
	PRneg: progesteron receptor negative
	PRpos: progesteron receptor positive
	TIL: tumor-infiltrating lymphocytes
	TILneg: <10% Stromal TIL (IHC)
	TILint: >10% and <50% Stromal TIL (IHC)
	TILhi: >50% Stromal TIL (IHC)
	TLSneg: absence of tertiary lymphoid structures
	TLSpos: presence of tertiary lymphoid structures
	CD3neg: < median [<4,875%] of %CD3 (IHC)
	CD3pos: > median [>4,875%] of %CD3 (IHC)
	CD4neg: < median [<3%] of %CD4 (IHC)
	CD4pos: > median [>3%] of %CD4 (IHC)
	CD8neg: < median [<2%] of %CD8 (IHC)
	CD8pos: > median [>2%] of %CD8 (IHC)
	CD20neg: < median [<1,25%] of %CD20 (IHC)
	CD20pos: > median [>1,25%] of %CD20 (IHC)
	PD-1low/int: presence of the PD-1int subpopulations (Flow Cytometry) in CD4+ or CD8+ T cells
	PD-1hi: presence of the PD-1hi subpopulation (Flow Cytometry) in CD4+ or CD8+ T cells
	PD-L1neg: <1% PD-L1 positive TIL (Flow Cytometry)
	PD-L1pos: >1% PD-L1 positive TIL (Flow Cytometry)
	PD-L2neg: <1% PD-L2 positive TIL (Flow Cytometry)
	PD-L2pos: >1% PD-L2 positive TIL (Flow Cytometry)
	iCTLA-4low/int: % of iCTLA-4+ in CD4+ cells < 75th percentile (<27,26%) (Flow Cytometry)
	iCTLA-4hi: % of iCTLA-4+ in CD4+ cells > 75th percentile (>27,26%) (Flow Cytometry)
	LAG3neg: <1% LAG3 positive TIL (Flow Cytometry)
	LAG3pos: >1% LAG3 positive TIL (Flow Cytometry)
	TIM3neg: <1% TIM3 positive TIL (Flow Cytometry)
	TIM3pos: >1% TIM3 positive TIL (Flow Cytometry)
