# Supplementary material for: Immune Checkpoint Molecules on Tumor-Infiltrating Lymphocytes and Their Association with Tertiary Lymphoid Structures in Human Breast Cancer
Source: Front Immunol. 2017 Oct 30;8:1412. doi: 10.3389/fimmu.2017.01412 (PMC5670348; doi:10.3389/fimmu.2017.01412)
Supplement: Supplementary file 8 [file Table_8.xlsx]

## Sheet: Table S8A
	Table S8A: Expression of PD-L2 by CD4+, CD8+ and CD19+ TIL (Flow Cytometry) and correlations with
	clinicopathological continuous variables
		%PD-L2+ in CD4+ TIL (Flow Cytometry)		%PD-L2+ in CD8+ TIL (Flow Cytometry)		%PD-L2+ in CD19+ TIL (Flow Cytometry)
		Rho (Spearman)	P-value	Rho (Spearman)	P-value	Rho (Spearman)	P-value
	Age (years)	- 0,077	0.659	- 0,075	0.663	0.014	0.955
	Size (mm)	0.526	0.001	0.405	0.014	0.15	0.528
	mean (SD)
	%Ki67 (IHC)	0.485	0.003	0.436	0.008	0.42	0.065
	mean (SD)
	%Stromal TIL (IHC)	0.471	0.006	0.404	0.02	0.282	0.258
	mean (SD)
	%Global TIL (IHC)	0.457	0.008	0.388	0.026	0.256	0.304
	mean (SD)
	%Intratumoral TIL (IHC)	0.467	0.007	0.393	0.024	0.171	0.498
	mean (SD)
	TLS (IHC)	0.368	0.038	0.399	0.021	0.377	0.123
	mean (SD)
	%CD4+ (IHC)	0.496	0.004	0.414	0.016	0.407	0.094
	mean (SD)
	%CD8+ (IHC)	0.453	0.009	0.382	0.028	0.187	0.457
	mean (SD)
	%CD20+ (IHC)	0.366	0.039	0.299	0.091	0.259	0.299
	mean (SD)
	Legend:
	TIL: tumor-infiltrating lymphocytes
	IHC: immunohistochemistry
	TLS: tertiary lymphoid structures

## Sheet: Table S8B
	Table S8B: Prevalence of PD-L2 expression by any TIL (Flow Cytometry) and associations with
	clinicopathological parameters
				PD-L2 STATUS (Flow Cytometry)
				PD-L2neg	PD-L2pos	Fisher's Exact	BH
				N (%)	N (%)
	Age (years)			P-value			P-value
	<50			14 (38,9)	15 (41,7)	1	1
	>50			4 (11,1)	3 (8,3)
	Histology			P-value			P-value
	Ductal			12 (34,3)	11 (31,4)	0.7593	0.8177
	Lobular			1 (2,8)	3 (8,6)
	Medullary			0 (0)	1 (2,8)
	Others			4 (11,4)	3 (8,6)
	Size (mm)			P-value			P-value
	<20 mm			9 (25)	4 (11,1)	0.1642	0.3284
	>20 mm			9 (25)	14 (38,9)
	T			P-value			P-value
	1			9 (25)	4 (11,1)	0.1001	0.2802
	2			9 (25)	12 (33,3)
	3			0 (0)	2 (5,6)
	Nodal Status			P-value			P-value
	Negative			10 (27,8)	11 (30,6)	1	1
	Positive			8 (22,2)	7 (19,4)
	N			P-value			P-value
	0			10 (27,8)	11 (30,5)	0.5075	0.5956
	1			7 (19,4)	4 (11,1)
	2			1 (2,8)	1 (2,8)
	3			0 (0)	2 (5,6)
	Stage (AJCC)			P-value			P-value
	I			6 (16,7)	2 (5,5)	0.1402	0.3271
	II			11 (30,6)	12 (33,3)
	III			1 (2,8)	4 (11,1)
	Histological grade			P-value			P-value
	1			0 (0)	0 (0)	0.3053	0.4499
	2			9 (25)	5 (13,9)
	3			9 (25)	13 (36,1)
	Ki67 (IHC)			P-value			P-value
	<20%			7 (19,4)	1 (2,8)	0.0408	0.1428
	>20%			11 (30,6)	17 (47,2)
	Lympho vascular emboli			P-value			P-value
	absent (0)			9 (25)	12 (33,3)	0.4998	0.5955
	present (1)			9 (25)	6 (16,7)
	In situ carcinoma			P-value			P-value
	absent (0)			2 (5,6)	7 (19,4)	0.1212	0.3085
	present (1)			16 (44,4)	11 (30,6)
	HR (IHC)			P-value			P-value
	ERneg			3 (8,3)	10 (27,8)	0.0354	0.1428
	ERpos			15 (41,7)	8 (22,2)
	PRneg			3 (8,3)	10 (27,8)	0.0354	0.1428
	PRpos			15 (41,7)	8 (22,2)
	HER2 (IHC and FISH)			P-value			P-value
	HER2neg			15 (41,7)	12 (33,3)	0.443	0.5907
	HER2pos			3 (8,3)	6 (16,7)
	Menopause			P-value			P-value
	no (0)			5 (13,9)	3 (8,3)	0.6906	0.7735
	yes (1)			13 (36,1)	15 (41,7)
	Breast cancer subtype (IHC)			P-value			P-value
	Luminal A (Ki67 <20%)			4 (11,1)	1 (2,8)	0.2643	0.4379
	Luminal B (Ki67 >20%)			9 (25)	6 (16,7)
	HER2-positive			3 (8,3)	6 (16,7)
	Triple negative			2 (5,6)	5 (13,9)
	TIL extent (IHC)			P-value			P-value
	TILneg			9 (27,3)	1 (3)	0.0041	0.1148
	TILint			8 (24,2)	7 (21,2)
	TILhi			1 (3)	7 (21,2)
	TLS presence (IHC)			P-value			P-value
	TLSneg			13 (39,4)	5 (15,1)	0.0383	0.1428
	TLSpos			5 (15,2)	10 (30,3)
	%CD3+ (IHC)			P-value			P-value
	CD3neg			10 (30,3)	4 (12,1)	0.1582	0.3284
	CD3pos			8 (24,2)	11 (33,3)
	%CD4+ (IHC)			P-value			P-value
	CD4neg			11 (33,3)	4 (12,1)	0.0801	0.2492
	CD4pos			7 (21,2)	11 (33,3)
	%CD8+ (IHC)			P-value			P-value
	CD8neg			7 (21,2)	3 (9,1)	0.2828	0.4399
	CD8pos			11 (33,3)	12 (36,4)
	%CD20+ (IHC)			P-value			P-value
	CD20neg			8 (24,2)	3 (9,1)	0.2659	0.4379
	CD20pos			10 (30,3)	12 (36,4)
	PD-1 subpopulations in CD4+ TIL (Flow Cytometry)			P-value			P-value
	PD-1low/int			2 (15,4)	1 (7,7)	0.5105	0.5956
	PD-1hi			3 (23,1)	7 (53,8)
	PD-1 subpopulations in CD8+ TIL (Flow Cytometry)			P-value			P-value
	PD-1low/int			9 (16,1)	16 (28,6)	0.0235	0.1428
	PD-1hi			3 (5,3)	28 (50)
	PD-L1 status (Flow Cytometry)			P-value			P-value
	PD-L1neg			13 (36,1)	5 (13,9)	0.0184	0.1428
	PD-L1pos			5 (13,9)	13 (36,1)
	iCTLA-4 subpopulations in CD4+ TIL (Flow Cytometry)			P-value			P-value
	iCTLA-4low/int			8 (33,3)	8 (33,3)	0.3875	0.5425
	iCTLA-4hi			2 (8,3)	6 (25)
	LAG3 status (Flow Cytometry)			P-value			P-value
	LAG3neg			8 (29,6)	1 (3,7)	0.0128	0.1428
	LAG3pos			6 (22,2)	12 (44,4)
	TIM3 status (Flow Cytometry)			P-value			P-value
	TIM3neg			7 (25,9)	3 (11,1)	0.2365	0.4379
	TIM3pos			7 (25,9)	10 (37)
	Legend:
	BH: Benjamini-Hochberg
	FDR: false discovery rate
	HR: hormone receptor
	IHC: immunohistochemistry
	FISH: fluorescence in situ hybridization
	ERneg: estrogen receptor negative
	ERpos: estrogen receptor positive
	PRneg: progesteron receptor negative
	PRpos: progesteron receptor positive
	TIL: tumor-infiltrating lymphocytes
	TILneg: <10% Stromal TIL (IHC)
	TILint: >10% and <50% Stromal TIL (IHC)
	TILhi: >50% Stromal TIL (IHC)
	TLS: tertiary lymphoid structures
	TLSneg: absence of tertiary lymphoid structures
	TLSpos: presence of tertiary lymphoid structures
	CD3neg: < median [<4,875%] of %CD3+ (IHC)
	CD3pos: > median [>4,875%] of %CD3+ (IHC)
	CD4neg: < median [<3%] of %CD4+ (IHC)
	CD4pos: > median [>3%] of %CD4+ (IHC)
	CD8neg: < median [<2%] of %CD8+ (IHC)
	CD8pos: > median [>2%] of %CD8+ (IHC)
	CD20neg: < median [<1,25%] of %CD20+ (IHC)
	CD20pos: > median [>1,25%] of %CD20+ (IHC)
	PD-1low/int: presence of the PD-1int subpopulations (Flow Cytometry) in CD4+ or CD8+ T cells
	PD-1hi: presence of the PD-1hi subpopulation (Flow Cytometry) in CD4+ or CD8+ T cells
	PD-L1neg: <1% PD-L1 positive TIL (Flow Cytometry)
	PD-L1pos: >1% PD-L1 positive TIL (Flow Cytometry)
	PD-L2neg: <1% PD-L2 positive TIL (Flow Cytometry)
	PD-L2pos: >1% PD-L2 positive TIL (Flow Cytometry)
	iCTLA-4low/int: % of iCTLA-4+ in CD4+ cells < 75th percentile (<27,26%) (Flow Cytometry)
	iCTLA-4hi: % of iCTLA-4+ in CD4+ cells > 75th percentile (>27,26%) (Flow Cytometry)
	LAG3neg: <1% LAG3 positive TIL (Flow Cytometry)
	LAG3pos: >1% LAG3 positive TIL (Flow Cytometry)
	TIM3neg: <1% TIM3 positive TIL (Flow Cytometry)
	TIM3pos: >1% TIM3 positive TIL (Flow Cytometry)
