# Supplementary material for: Immune Checkpoint Molecules on Tumor-Infiltrating Lymphocytes and Their Association with Tertiary Lymphoid Structures in Human Breast Cancer
Source: Front Immunol. 2017 Oct 30;8:1412. doi: 10.3389/fimmu.2017.01412 (PMC5670348; doi:10.3389/fimmu.2017.01412)
Supplement: Supplementary file 9 [file Table_9.xlsx]

## Sheet: Table S9A
	Table S9A: Expression of iCTLA-4 by CD4+ and CD8+ TIL (FACS) and correlations with
	clinicopathological continuous variables
		%iCTLA-4+ in CD4+ TIL (Flow Cytometry)		%iCTLA-4+ in CD8+ TIL (Flow Cytometry)
		Rho (Spearman)	P-value	Rho (Spearman)	P-value
	Age (years)	0.125	0.542	0.213	0.295
	Size (mm)	0.028	0.893	- 0,141	0.491
	mean (SD)
	%Ki67 (IHC)	0.243	0.232	0.366	0.066
	mean (SD)
	%Stromal TIL (IHC)	0.472	0.023	0.214	0.327
	mean (SD)
	%Global TIL (IHC)	0.481	0.02	0.202	0.355
	mean (SD)
	%Intratumoral TIL (IHC)	0.485	0.019	0.206	0.344
	mean (SD)
	TLS (IHC)	0.541	0.076	0.225	0.301
	mean (SD)
	%CD4+ (IHC)	0.516	0.012	0.263	0.225
	mean (SD)
	%CD8+ (IHC)	0.535	0.009	0.279	0.197
	mean (SD)
	%CD20+ (IHC)	0.359	0.092	0.12	0.586
	mean (SD)
	Legend:
	TIL: tumor-infiltrating lymphocytes
	IHC: immunohistochemistry
	TLS: tertiary lymphoid structures

## Sheet: Table S9B
	Table S9B: Prevalence of intracellular CTLA-4 (iCTLA-4) subpopulations in CD4+ TIL (Flow Cytometry)
	and associations with clinicopathological parameters
		iCTLA-4hi in CD4+ TIL (Flow Cytometry)
		iCTLA-4low/int	iCTLA-4hi	Fisher's Exact	BH
		N (%)	N (%)
	Age (years)	P-value			P-value
	<50	11 (42,3)	8 (30,8)	0.3574	0.7064
	>50	6 (23,1)	1 (3,8)
	Histology	P-value			P-value
	Ductal	8 (32)	6 (24)	0.1972	0.5378
	Lobular	5 (20)	0 (0)
	Medullary	0 (0)	1 (4)
	Others	3 (12)	2 (8)
	Size (mm)	P-value			P-value
	<20 mm	5 (19,2)	2 (7,7)	1	1
	>20 mm	12 (46,2)	7 (26,9)
	T	P-value			P-value
	1	5 (19,2)	2 (7,7)	1	1
	2	11 (42,3)	7 (26,9)	1
	3	1 (3,8)	0 (0)
	Nodal Status	P-value			P-value
	Negative	9 (34,6)	6 (23,1)	0.6828	0.8906
	Positive	8 (30,8)	3 (11,5)
	N	P-value			P-value
	0	9 (34,6)	6 (23,1)	0.5829	0.8743
	1	7 (26,9)	2 (7,7)	0.5829
	2	0 (0)	0 (0)
	3	1 (3,8)	1 (3,8)
	Stage (AJCC)	P-value			P-value
	I	3 (11,5)	0 (0)	0.7767	0.9708
	II	12 (46,2)	8 (30,8)
	III	2 (7,7)	1 (3,8)
	Histological grade	P-value			P-value
	1	0 (0)	0 (0)	0.1902	0.5378
	2	7 (26,9)	1 (3,8)
	3	10 (38,5)	8 (30,8)
	Ki67 (IHC)	P-value			P-value
	<20%	2 (7,7)	1 (3,8)	1	1
	>20%	15 (57,7)	8 (30,8)
	Lympho vascular emboli	P-value			P-value
	absent (0)	11 (42,3)	7 (26,9)	0.6673	0.8906
	present (1)	6 (23,1)	2 (7,7)
	In situ carcinoma	P-value			P-value
	absent (0)	2 (7,7)	5 (19,2)	0.0283	0.2305
	present (1)	15 (57,7)	4 (15,4)
	HR (IHC)	P-value			P-value
	ERneg	4 (15,4)	6 (23,1)	0.0461	0.2305
	ERpos	13 (50)	3 (11,5)
	PRneg	4 (15,4)	6 (23,1)	0.0461	0.2305
	PRpos	13 (50)	3 (11,5)
	HER2 (IHC and FISH)	P-value			P-value
	HER2neg	15 (57,7)	6 (23,1)	0.3022	0.6974
	HER2pos	2 (7,7)	3 (11,5)
	Menopause	P-value			P-value
	no (0)	6 (23,1)	2 (7,7)	0.6673	0.8906
	yes (1)	11 (42,3)	7 (26,9)
	Breast cancer subtype (IHC)	P-value			P-value
	Luminal A (Ki67 <20%)	2 (7,7)	0 (0)	0.0099	0.2305
	Luminal B (Ki67 >20%)	11 (42,3)	1 (3,8)
	HER2-positive	2 (7,7)	3 (11,5)
	Triple negative	2 (7,7)	5 (19,2)
	TIL extent	P-value			P-value
	TILneg	5 (21,7)	2 (8,7)	0.0625	0.2678
	TILint	8 (34,8)	2 (8,7)
	TILhi	1 (4,3)	5 (21,7)
	TLS presence	P-value			P-value
	TLSneg	10 (43,5)	2 (8,7)	0.0361	0.2305
	TLSpos	4 (17,4)	7 (30,4)
	%CD3+ (IHC)	P-value			P-value
	CD3neg	8 (34,8)	2 (8,7)	0.1968	0.5378
	CD3pos	6 (26,1)	7 (30,4)
	%CD4+ (IHC)	P-value			P-value
	CD4neg	8 (34,8)	3 (13)	0.4003	0.7064
	CD4pos	6 (26,1)	6 (26,1)
	%CD8+ (IHC)	P-value			P-value
	CD8neg	4 (17,4)	2 (8,7)	1	1
	CD8pos	10 (43,5)	7 (30,4)
	%CD20+ (IHC)	P-value			P-value
	CD20neg	7 (30,4)	2 (8,7)	0.2283	0.5707
	CD20pos	7 (30,4)	7 (30,4)
	PD-1 subpopulations in CD4+ TIL (Flow Cytometry)	P-value			P-value
	PD-1low/int	2 (22,2)	0 (0)	0.444	0.74
	PD-1hi	3 (33,3)	4 (44,5)
	PD-1 subpopulations in CD8+ TIL (Flow Cytometry)	P-value			P-value
	PD-1low/int	3 (33,3)	0 (0)	0.1667	0.5378
	PD-1hi	2 (22,2)	4 (44,4)
	PD-L1 status (Flow Cytometry)	P-value			P-value
	PD-L1neg	10 (38,5)	1 (3,8)	0.0362	0.2305
	PD-L1pos	7 (26,9)	8 (30,8)
	PD-L2 status (Flow Cytometry)	P-value			P-value
	PD-L2neg	8 (33,3)	2 (8,3)	0.3875	0.7064
	PD-L2pos	8 (33,3)	6 (25)
	iCTLA-4 subpopulations in CD4+ TIL (Flow Cytometry)	P-value			P-value
	iCTLA-4low/int	17 (65,4)	0 (0)	NA	NA
	iCTLA-4hi	0 (0)	9 (34,6)
	LAG3 status (Flow Cytometry)	P-value			P-value
	LAG3neg	5 (21,7)	1 (4,3)	0.3401	0.7064
	LAG3pos	9 (39,1)	8 (34,8)
	TIM3 status (Flow Cytometry)	P-value			P-value
	TIM3neg	5 (21,7)	3 (13)	1	1
	TIM3pos	9 (39,1)	6 (26,1)
	Legend:
	BH: Benjamini-Hochberg
	FDR: false discovery rate
	HR: hormone receptor
	IHC: immunohistochemistry
	FISH: fluorescence in situ hybridization
	ERneg: estrogen receptor negative
	ERpos: estrogen receptor positive
	PRneg: progesteron receptor negative
	PRpos: progesteron receptor positive
	TIL: tumor-infiltrating lymphocytes
	TILneg: <10% Stromal TIL (IHC)
	TILint: >10% and <50% Stromal TIL (IHC)
	TILhi: >50% Stromal TIL (IHC)
	TLS: tertiary lymphoid structures
	TLSneg: absence of tertiary lymphoid structures
	TLSpos: presence of tertiary lymphoid structures
	CD3neg: < median [<4,875%] of %CD3+ (IHC)
	CD3pos: > median [>4,875%] of %CD3+ (IHC)
	CD4neg: < median [<3%] of %CD4+ (IHC)
	CD4pos: > median [>3%] of %CD4+ (IHC)
	CD8neg: < median [<2%] of %CD8+ (IHC)
	CD8pos: > median [>2%] of %CD8+ (IHC)
	CD20neg: < median [<1,25%] of %CD20+ (IHC)
	CD20pos: > median [>1,25%] of %CD20+ (IHC)
	PD-1low/int: presence of the PD-1int subpopulations (Flow Cytometry) in CD4+ or CD8+ T cells
	PD-1hi: presence of the PD-1hi subpopulation (Flow Cytometry) in CD4+ or CD8+ T cells
	PD-L1neg: <1% PD-L1 positive TIL (Flow Cytometry)
	PD-L1pos: >1% PD-L1 positive TIL (Flow Cytometry)
	PD-L2neg: <1% PD-L2 positive TIL (Flow Cytometry)
	PD-L2pos: >1% PD-L2 positive TIL (Flow Cytometry)
	iCTLA-4low/int: % of iCTLA-4+ in CD4+ cells < 75th percentile (<27,26%) (Flow Cytometry)
	iCTLA-4hi: % of iCTLA-4+ in CD4+ cells > 75th percentile (>27,26%) (Flow Cytometry)
	LAG3neg: <1% LAG3 positive TIL (Flow Cytometry)
	LAG3pos: >1% LAG3 positive TIL (Flow Cytometry)
	TIM3neg: <1% TIM3 positive TIL (Flow Cytometry)
	TIM3pos: >1% TIM3 positive TIL (Flow Cytometry)
