# Supplementary material for: Immune Checkpoint Molecules on Tumor-Infiltrating Lymphocytes and Their Association with Tertiary Lymphoid Structures in Human Breast Cancer
Source: Front Immunol. 2017 Oct 30;8:1412. doi: 10.3389/fimmu.2017.01412 (PMC5670348; doi:10.3389/fimmu.2017.01412)
Supplement: Supplementary file 10 [file Table_10.xlsx]

## Sheet: Table S10A
	Table S10A: Expression of LAG3 by CD4+ and CD8+ TIL (FACS) and correlations with
	clinicopathological continuous variables
		%LAG3+ in CD4+TIL (Flow Cytometry)		%LAG3+ in CD8+TIL (Flow Cytometry)
		Rho (Spearman)	P-value	Rho (Spearman)	P-value
	Age (years)	0.17	0.12	0.14	0.2
	Size (mm)	0.193	0.079	0.158	0.154
	mean (SD)
	%Ki67 (IHC)	0.266	0.015	0.357	0.0009
	mean (SD)
	%Stromal TIL (IHC)	0.276	0.021	0.302	0.011
	mean (SD)
	%Global TIL (IHC)	0.274	0.022	0.276	0.021
	mean (SD)
	%Intratumoral TIL (IHC)	0.181	0.134	0.179	0.138
	mean (SD)
	TLS (IHC)	0.384	0.001	0.315	0.008
	mean (SD)
	%CD4+ (IHC)	0.269	0.0256	0.271	0.0241
	mean (SD)
	%CD8+ (IHC)	0.28	0.02	0.278	0.021
	mean (SD)
	%CD20+ (IHC)	0.277	0.02	0.283	0.017
	mean (SD)
	Legend:
	TIL: tumor-infiltrating lymphocytes
	IHC: immunohistochemistry
	TLS: tertiary lymphoid structures

## Sheet: Table S10B
	Table S10B: Prevalence of LAG3 expression by CD4+ and CD8+ TIL (Flow Cytometry) and
	associations with clinicopathological parameters
		LAG3 STATUS (Flow Cytometry)
		LAG3 neg	LAG3pos	Fisher's Exact	BH
		N (%)	N (%)		BH
	Age (years)	P-value			P-value
	<50	27 (31,8)	38 (44,7)	0.2005	0.3634
	>50	12 (14,1)	8 (9,4)
	Histology	P-value			P-value
	Ductal	29 (34,5)	31 (36,9)	0.3804	0.4715
	Lobular	5 (5,9)	4 (4,8)
	Medullary	0 (0)	2 (2,4)
	Others	4 (4,8)	9 (10,7)
	Size (mm)	P-value			P-value
	<20 mm	24 (28,2)	19 (22,4)	0.0825	0.3634
	>20 mm	15 (17,6)	27 (31,8)
	T	P-value			P-value
	1	24 (28,6)	20 (23,8)	0.1489	0.3634
	2	15 (17,9)	23 (27,4)
	3	0 (0)	2 (2,4)
	Nodal Status	P-value			P-value
	Negative	19 (22,4)	31 (36,5)	0.1212	0.3634
	Positive	20 (23,5)	15 (17,6)
	N	P-value			P-value
	0	19 (22,3)	31 (36,5)	0.1772	0.3634
	1	13 (15,3)	13 (15,3)	0.1772
	2	3 (3,5)	1 (1,2)
	3	4 (4,7)	1 (1,2)
	Stage (AJCC)	P-value			P-value
	I	14 (16,5)	13 (15,3)	0.2397	0.4089
	II	18 (21,2)	29 (34,1)
	III	7 (8,2)	4 (4,7)
	Histological grade	P-value			P-value
	1	7 (8,2)	8 (9,4)	0.2667	0.4296
	2	19 (22,4)	15 (17,6)
	3	13 (15,3)	23 (27,1)
	Ki67 (IHC)	P-value			P-value
	<20%	19 (22,4)	18 (21,2)	0.3902	0.4714
	>20%	20 (23,5)	28 (32,9)
	Lympho vascular emboli	P-value			P-value
	absent (0)	24 (28,6)	26 (31)	0.9051	0.9051
	present (1)	15 (17,8)	19 (22,6)
	In situ carcinoma	P-value			P-value
	absent (0)	8 (9,4)	11 (12,9)	0.797	0.8432
	present (1)	31 (36,5)	35 (41,2)
	HR (IHC)	P-value			P-value
	ERneg	5 (5,9)	15 (17,6)	0.0411	0.2979
	ERpos	34 (40)	31 (36,5)
	PRneg	7 (8,2)	15 (17,6)	0.143	0.3634
	PRpos	32 (37,6)	31 (36,5)
	HER2 (IHC and FISH)	P-value			P-value
	HER2neg	33 (38,8)	33 (38,8)	0.1959	0.3634
	HER2pos	6 (7,1)	13 (15,3)
	Menopause	P-value			P-value
	no (0)	13 (15,5)	10 (11,9)	0.3282	0.4483
	yes (1)	26 (30,9)	35 (41,7)
	Breast cancer subtype (IHC)	P-value			P-value
	Luminal A (Ki67 <20%)	16 (18,8)	15 (17,6)	0.022	0.2339
	Luminal B (Ki67 >20%)	16 (18,8)	9 (10,6)
	HER2-positive	5 (5,9)	12 (14,1)
	Triple negative	2 (2,4)	10 (11,8)
	TIL extent (IHC)	P-value			P-value
	TILneg	17 (23,9)	12 (16,9)	0.1823	0.3634
	TILint	13 (18,3)	18 (25,4)
	TILhi	3 (4,2)	8 (11,3)
	TLS presence (IHC)	P-value			P-value
	TLSneg	23 (32,4)	17 (23,9)	0.0544	0.31552
	TLSpos	10 (14,1)	21 (29,6)
	%CD3+ (IHC)	P-value			P-value
	CD3neg	20 (28,2)	15 (21,1)	0.0978	0.3634
	CD3pos	13 (18,3)	23 (32,4)
	%CD4+ (IHC)	P-value			P-value
	CD4neg	16 (22,9)	14 (20)	0.3348	0.4483
	CD4pos	16 (22,9)	24 (34,2)
	%CD8+ (IHC)	P-value			P-value
	CD8neg	15 (21,4)	15 (21,4)	0.6299	0.7307
	CD8pos	17 (24,3)	23 (32,9)
	%CD20+ (IHC)	P-value			P-value
	CD20neg	15 (21,1)	16 (22,5)	0.8141	0.8432
	CD20pos	18 (25,4)	22 (31)
	PD-1 subpopulations in CD4+ TIL (Flow Cytometry)	P-value			P-value
	PD-1low/int	4 (7)	6 (10,5)	0.7412	0.8267
	PD-1hi	22 (38,6)	25 (43,9)
	PD-1 subpopulations in CD8+ TIL (Flow Cytometry)	P-value			P-value
	PD-1low/int	4 (25)	2 (12,5)	0.3024	0.4483
	PD-1hi	3 (18,7)	7 (43,8)
	PD-L1 status (Flow Cytometry)	P-value			P-value
	PD-L1neg	7 (23,3)	6 (20)	0.1322	0.3634
	PD-L1pos	4 (13,3)	13 (43,3)
	PD-L2 status (Flow Cytometry)	P-value			P-value
	PD-L2neg	8 (29,6)	6 (22,2)	0.0128	0.2339
	PD-L2pos	1 (3,7)	12 (44,4)
	iCTLA-4 subpopulations in CD4+ TIL (Flow Cytometry)	P-value			P-value
	iCTLA-4low/int	5 (21,7)	9 (39,1)	0.3401	0.4483
	iCTLA-4hi	1 (4,3)	8 (34,8)
	TIM3 status (Flow Cytometry)	P-value			P-value
	TIM3neg	15 (17,7)	7 (8,2)	0.0242	0.2339
	TIM3pos	24 (28,2)	39 (45,9)
	Legend:
	BH: Benjamini-Hochberg
	FDR: false discovery rate
	HR: hormone receptor
	IHC: immunohistochemistry
	FISH: fluorescence in situ hybridization
	ERneg: estrogen receptor negative
	ERpos: estrogen receptor positive
	PRneg: progesteron receptor negative
	PRpos: progesteron receptor positive
	TIL: tumor-infiltrating lymphocytes
	TILneg: <10% Stromal TIL (IHC)
	TILint: >10% and <50% Stromal TIL (IHC)
	TILhi: >50% Stromal TIL (IHC)
	TLS: tertiary lymphoid structures
	TLSneg: absence of tertiary lymphoid structures
	TLSpos: presence of tertiary lymphoid structures
	CD3neg: < median [<4,875%] of %CD3+ (IHC)
	CD3pos: > median [>4,875%] of %CD3+ (IHC)
	CD4neg: < median [<3%] of %CD4+ (IHC)
	CD4pos: > median [>3%] of %CD4+ (IHC)
	CD8neg: < median [<2%] of %CD8+ (IHC)
	CD8pos: > median [>2%] of %CD8+ (IHC)
	CD20neg: < median [<1,25%] of %CD20+ (IHC)
	CD20pos: > median [>1,25%] of %CD20+ (IHC)
	PD-1low/int: presence of the PD-1int subpopulations (Flow Cytometry) in CD4+ or CD8+ T cells
	PD-1hi: presence of the PD-1hi subpopulation (Flow Cytometry) in CD4+ or CD8+ T cells
	PD-L1neg: <1% PD-L1 positive TIL (Flow Cytometry)
	PD-L1pos: >1% PD-L1 positive TIL (Flow Cytometry)
	PD-L2neg: <1% PD-L2 positive TIL (Flow Cytometry)
	PD-L2pos: >1% PD-L2 positive TIL (Flow Cytometry)
	iCTLA-4low/int: % of iCTLA-4+ in CD4+ cells < 75th percentile (<27,26%) (Flow Cytometry)
	iCTLA-4hi: % of iCTLA-4+ in CD4+ cells > 75th percentile (>27,26%) (Flow Cytometry)
	LAG3neg: <1% LAG3 positive TIL (Flow Cytometry)
	LAG3pos: >1% LAG3 positive TIL (Flow Cytometry)
	TIM3neg: <1% TIM3 positive TIL (Flow Cytometry)
	TIM3pos: >1% TIM3 positive TIL (Flow Cytometry)
