# Supplementary material for: Immune Checkpoint Molecules on Tumor-Infiltrating Lymphocytes and Their Association with Tertiary Lymphoid Structures in Human Breast Cancer
Source: Front Immunol. 2017 Oct 30;8:1412. doi: 10.3389/fimmu.2017.01412 (PMC5670348; doi:10.3389/fimmu.2017.01412)
Supplement: Supplementary file 11 [file Table_11.xlsx]

## Sheet: Table S1a
	Table S1a: Prevalence of PD-1 subpopulations in CD8+ and CD4+ TIL (Flow Cytometry) and associations
	with clinico-pathological and immune infiltration parameters
		PD-1hi in CD8+ TIL (Flow Cytometry)			PD-1hi in CD4+ TIL (Flow Cytometry)
		PD-1low/int	PD-1hi	Fisher's Exact or Chi-square	PD-1low/int	PD-1hi	Fisher's Exact or Chi-square
		N (%)	N (%)		N (%)	N (%)
	Age (years)	P-value			P-value
	<50	17 (30,4)	27 (48,2)	0.1082	8 (14)	37 (65)	1
	>50	8 (14,3)	4 (7,1)		2 (3,5)	10 (17,5)
	Histology	P-value			P-value
	Ductal	18 (32,2)	23 (41)	0.1399	5 (8,8)	37 (64,9)	0.0163
	Lobular	5 (8,9)	1 (1,8)		4 (7)	2 (3,5)
	Medullary	0 (0)	1 (1,8)		0 (0)	1 (1,8)
	Others	2 (3,6)	6 (10,7)		1 (1,8)	7 (12,2)
	Size (mm)	P-value			P-value
	<20 mm	18 (32,2)	10 (17,8)	0.0066	6 (10,5)	23 (40,3)	0.7297
	>20 mm	7 (12,5)	21 (37,5)		4 (7)	24 (42,2)
	T	P-value			P-value
	1	17 (30,4)	10 (17,8)	0.0135	6 (10,5)	22 (38,6)	0.2188
	2	7 (12,5)	20 (35,7)		3 (5,2)	24 (42,1)	0.2188
	3	1 (1,8)	1 (1,8)		1 (1,8)	1 (1,8)
	Nodal Status	P-value			P-value
	Negative	12 (21,4)	21 (37,5)	0.1758	6 (10,5)	27 (47,4)	1
	Positive	13 (23,2)	10 (17,8)		4 (7)	20 (35,1)
	N	P-value			P-value
	0	12 (21,4)	21 (37,5)	0.3663	6 (10,5)	27 (47,4)	0.6151
	1	9 (16,1)	5 (8,9)		4 (7)	11 (19,3)
	2	2 (3,6)	2 (3,6)		0 (0)	4 (7)
	3	2 (3,6)	3 (5,3)		0 (0)	5 (8,8)
	Stage (AJCC)	P-value			P-value
	I	9 (16,1)	8 (14,3)	0.6328	3 (5,2)	14 (24,6)	0.899
	II	11 (19,6)	18 (32,2)		6 (10,5)	24 (42,1)
	III	5 (8,9)	5 (8,9)		1 (1,8)	9 (15,8)
	Histological grade	P-value			P-value
	1	6 (10,7)	4 (7,1)	0.0754	3 (5,2)	7 (12,3)	0.0682
	2	13 (23,2)	10 (17,9)		6 (10,5)	18 (31,6)
	3	6 (10,7)	17 (30,4)		1 (1,8)	22 (38,6)
	Ki67 (IHC)	P-value			P-value
	<20%	12 (21,4)	12 (21,4)	0.5899	6 (10,5)	19 (33,3)	0.3075
	>20%	13 (23,3)	19 (33,9)		4 (7)	28 (49,1)
	Lympho vascular emboli	P-value			P-value
	absent (0)	16 (28,6)	15 (26,8)	0.2877	7 (12,3)	24 (42,1)	0.3185
	present (1)	9 (16)	16 (28,6)		3 (5,2)	23 (40,4)
	DCIS	P-value			P-value
	absent (0)	2 (3,6)	10 (17,8)	0.0473	0 (0)	12 (21,1)	0.0997
	present (1)	23 (41,1)	21 (37,5)		10 (17,5)	35 (61,4)
	HR (IHC)	P-value			P-value
	ERneg	3 (5,4)	10 (17,8)	0.1124	1 (1,8)	12 (21)	0.4261
	ERpos	22 (39,3)	21 (37,5)		9 (15,8)	35 (61,4)
	PRneg	5 (8,9)	10 (17,9)	0.372	2 (3,5)	13 (22,8)	1
	PRpos	20 (35,7)	21 (37,5)		8 (14)	34 (59,6)
	HER2 (IHC and FISH)	P-value			P-value
	HER2neg	21 (37,5)	23 (41,1)	0.5163	9 (15,8)	36 (63,1)	0.6706
	HER2pos	4 (7,1)	8 (14,3)		1 (1,8)	11 (19,3)
	Menopause	P-value			P-value
	no (0)	10 (17,9)	4 (7,1)	0.0298	3 (5,2)	11 (19,3)	0.6944
	yes (1)	15 (26,8)	27 (48,2)		7 (12,3)	36 (63,1)
	Breast cancer subtype (IHC)	P-value			P-value
	Luminal A (Ki67 <20%)	11 (19,6)	11 (19,6)	0.2645	5 (8,8)	18 (31,6)	0.5513
	Luminal B (Ki67 >20%)	9 (16,1)	7 (12,5)		4 (7)	12 (21)
	HER2-positive	4 (7,1)	7 (12,5)		1 (1,8)	10 (17,5)
	Triple negative	1 (1,8)	6 (10,7)		0 (0)	7 (12,3)
	TIL extent (IHC)	P-value			P-value
	TILneg	10 (21,3)	7 (14,9)	0.1496	5 (10,4)	13 (27,1)	0.1895
	TILint	10 (21,3)	10 (21,3)		3 (6,2)	17 (35,4)
	TILhi	2 (4,2)	8 (17)		0 (0)	10 (20,8)
	TLS presence (IHC)	P-value			P-value
	TLSneg	13 (27,7)	10 (21,3)	0.2476	5 (10,4)	19 (39,6)	0.7008
	TLSpos	9 (19,1)	15 (31,9)		3 (6,2)	21 (43,8)
	%CD4 (IHC)	P-value			P-value
	CD4low	10 (21,7)	7 (15,2)	0.2252	5 (10,6)	13 (27,7)	0.2296
	CD4hi	11 (23,9)	18 (39,1)		3 (6,4)	26 (55,3)
	%CD8 (IHC)	P-value			P-value
	CD8low	12 (26,1)	8 (17,4)	0.1358	6 (12,8)	15 (31,9)	0.1152
	CD8hi	9 (19,6)	17 (36,9)		2 (4,3)	24 (51)
	%CD20 (IHC)	P-value			P-value
	CD20low	11 (23,4)	7 (14,9)	0.1444	6 (12,5)	13 (27,1)	0.0446
	CD20hi	11 (23,4)	18 (38,3)		2 (4,2)	27 (56,2)
	%CD3 (IHC)	P-value			P-value
	CD3low	12 (25,5)	8 (17)	0.1476	6 (12,5)	15 (31,2)	0.1146
	CD3hi	10 (21,3)	17 (36,2)		2 (4,2)	25 (52,1)
	PD-1 subpopulations in CD8+ TILs (Flow Cytometry)	P-value			P-value
	PD-1low/int	25 (44,6)	0	NA	9 (16,1)	16 (28,6)	0.0031
	PD-1hi	0	31 (55,4)		1 (1,8)	30 (53,5)
	PD-1 subpopulations in CD4+ TILs (Flow Cytometry)	P-value			P-value
	PD-1low/int	9 (16,1)	1 (1,8)	0.0031	10 (17,5)	0 (0)	NA
	PD-1hi	16 (28,6)	30 (53,5)		0 (0)	47 (82,5)
	PD-L1 status (Flow Cytometry)	P-value			P-value
	PD-L1neg	15 (26,7)	10 (17,9)	0.0584	2 (12,5)	5 (31,3)	0.55
	PD-L1pos	10 (17,9)	21 (37,5)		1 (6,2)	8 (50)
	PD-L2 status (Flow Cytometry)	P-value			P-value
	PD-L2neg	9 (16,1)	3 (5,3)	0.0235	2 (15,4)	3 (23,1)	0.5105
	PD-L2pos	16 (28,6)	28 (50)		1 (7,7)	7 (53,8)
	iCTLA-4 subpopulations in CD4+ TILs (Flow Cytometry)	P-value			P-value
	iCTLA-4low/int	3 (33,3)	2 (22,2)	0.1667	2 (22,2)	3 (33,4)	0.4444
	iCTLA-4hi	0 (0)	4 (44,4)		0 (0)	4 (44,4)
	LAG3 status (Flow Cytometry)	P-value			P-value
	LAG3neg	4 (25)	3 (18,7)	0.3024	4 (7)	22 (38,6)	0.7412
	LAG3pos	2 (12,5)	7 (43,8)		6 (10,5)	25 (43,9)
	TIM3 status (Flow Cytometry)	P-value			P-value
	TIM3neg	3 (18,7)	3 (18,7)	0.6066	3 (5,3)	10 (17,5)	0.6799
	TIM3pos	3 (18,7)	7 (43,8)		7 (12,3)	37 (64,9)
	Legend:
	IHC: immunohistochemistry
	DCIS: ductal in situ carcinoma
	ERneg: estrogen receptor negative
	ERpos: estrogen receptor positive
	PRneg: progesteron receptor negative
	PRpos: progesteron receptor positive
	FISH: fluorescence in situ hybridization
	TILlow: <10% Stromal TIL (IHC)
	TILint: >10% and <50% Stromal TIL (IHC)
	TILhi: >50% Stromal TIL (IHC)
	TLSneg: absence of tertiary lymphoid structures
	TLSpos: presence of tertiary lymphoid structures
	CD4low: < median of %CD4 (IHC)
	CD4hi: > median of %CD4 (IHC)
	CD8low: < median of %CD4 (IHC)
	CD8hi: > median of %CD4 (IHC)
	CD20low: < median of %CD20 (IHC)
	CD20hi: > median of %CD20 (IHC)
	CD3low: < median of %CD3 (IHC)
	CD3hi: > median of %CD3 (IHC)
	PD-1int: presence of the PD-1int population (Flow Cytometry) in CD8+ or CD4+ T cells
	PD-1hi: presence of the PD-1hi population (Flow Cytometry) in CD8+ or CD4+ T cells
	PD-L1neg: <1% PD-L1 positive cells (Flow Cytometry)
	PD-L1pos: >1% PD-L1 positive cells (Flow Cytometry)
	PD-L2neg: <1% PD-L2 positive cells (Flow Cytometry)
	PD-L2pos: >1% PD-L2 positive cells (Flow Cytometry)
	iCTLA-4int: CD4+ cells < 75th percentile (Flow Cytometry)
	iCTLA-4hi: CD4+ cells > 75th percentile (Flow Cytometry)
	LAG3neg: <1% LAG3 positive cells (Flow Cytometry)
	LAG3pos: >1% LAG3 positive cells (Flow Cytometry)
	TIM3neg: <1% TIM3 positive cells (Flow Cytometry)
	TIM3pos: >1% TIM3 positive cells (Flow Cytometry)

## Sheet: Table S1b
	Table S1b: Expression of PD-1 by CD8+ and CD4+ TIL (Flow Cytometry) and correlations
	with clinico-pathological continuous variables
		%PD-1+ in CD8+ TIL (Flow Cytometry)		%PD-1+ in CD4+ TIL (Flow Cytometry)
	N (%)	62 (65,3)		63 (66,3)
		Rho (Spearman)	P-value	Rho (Spearman)	P-value
	Age (years)	- 0,126	0.328	-0.1	0.425
	N (%)	62 (65,3)		63 (66,3)
		Rho (Spearman)	P-value	Rho (Spearman)	P-value
	Size (mm)	0.15	0.244	0.21	0.098
	mean (SD)
	N (%)	62 (65,3)		63 (66,3)
		Rho (Spearman)	P-value	Rho (Spearman)	P-value
	%Ki67 (IHC)	- 0,004	0.973	0.261	0.039
	mean (SD)
	N (%)	52 (54,7)		52 (54,7)
		Rho (Spearman)	P-value	Rho (Spearman)	P-value
	%Stromal TIL (IHC)	0.185	0.188	0.329	0.017
	mean (SD)
	N (%)	52 (54,7)		52 (54,7)
		Rho (Spearman)	P-value	Rho (Spearman)	P-value
	%Global TIL (IHC)	0.179	0.203	0.343	0.013
	mean (SD)
	N (%)	52 (54,7)		52 (54,7)
		Rho (Spearman)	P-value	Rho (Spearman)	P-value
	%Intratumoral TIL (IHC)	0.143	0.311	0.323	0.02
	% Intratumoral TILs (IHC)
	N (%)	52 (54,7)		52 (54,7)
		Rho (Spearman)	P-value	Rho (Spearman)	P-value
	TLS (IHC)	0.135	0.338	0.203	0.149
	mean (SD)
	N (%)	51 (53,7)		51 (53,7)
		Rho (Spearman)	P-value	Rho (Spearman)	P-value
	%CD4 (IHC)	0.134	0.348	0.31	0.027
	mean (SD)
	N (%)	51 (53,7)		51 (53,7)
		Rho (Spearman)	P-value	Rho (Spearman)	P-value
	%CD8 (IHC)	0.169	0.236	0.354	0.011
	mean (SD)
	N (%)	52 (54,7)		52 (54,7)
		Rho (Spearman)	P-value	Rho (Spearman)	P-value
	%CD20 (IHC)	0.184	0.191	0.294	0.034

## Sheet: Table S1c
	Table S1c: Percentage of expression of PD-1 by CD8+ and CD4+ TIL (Flow Cytometry) and
	associations with immune infiltration parameters.
	Median plus interquartile range (IQR) values are reported.
				PD-1 in CD8+ TIL (Flow Cytometry)		PD-1 in CD4+ TIL (Flow Cytometry)
	TIL extent (IHC)			Median (IQR)	Kruskal Wallis P-value	Median (IQR)	Kruskal Wallis P-value
	TILneg			54,05 (40,97/74,98)	0.1594	55,69 (46,37/69,34)	0.0073
	TILint			72,42 (51,43/78,63)		75,79 (61,98/81,55)
	TILhi			73,76 (62,58/84,21)		81,68 (68,74/86,68)
	TLS presence (IHC)			Median (IQR)	Mann Whitney P-value	Median (IQR)	Mann Whitney P-value
	TLSneg			64 (45,63/74,4)	0.0607	60,26 (49,56/73,02)	0.0177
	TLSpos			73,01 (51,3/84,76)		79,02 (55,39/84,36)
	%CD4 (IHC)			Median (IQR)	Mann Whitney P-value	Median (IQR)	Mann Whitney P-value
	CD4low			58,61 (39,93/76,68)	0.0978	54,54 (45,47/71,41)	0.0174
	CD4hi			71,03 (51,54/79,55)		75,79 (64,9/81,97)
	%CD8 (IHC)			Median (IQR)	Mann Whitney P-value	Median (IQR)	Mann Whitney P-value
	CD8low			58,61 (39,93/75,04)	0.0694	54,54 (45,47/68,54)	0.0005
	CD8hi			72,60 (54,75/82,43)		77,53 (67,1/83,88)
	%CD20 (IHC)			Median (IQR)	Mann Whitney P-value	Median (IQR)	Mann Whitney P-value
	CD20low			59,45 (40,97/74,98)	0.0978	55,85 (46,37/70,6)	0.0489
	CD20hi			72,42 (51,54/82,19)		75,79 (60,2/81,97)
	PD-L1 status (Flow Cytometry)			Median (IQR)	Mann Whitney P-value	Median (IQR)	Mann Whitney P-value
	PD-L1neg			57,68 (36,14/75,2)	0.5848	67,35 (38,82/79,02)	0.5848
	PD-L1pos			69,66 (40,47/81,86)		71,91 (40,81/86,05)
	PD-L2 status (Flow Cytometry)			Median (IQR)	Mann Whitney P-value	Median (IQR)	Mann Whitney P-value
	PD-L2neg			36,14 (13,08/66,44)	0.1163	38,82 (21,14/60,37)	0.0451
	PD-L2pos			62,73 (51,25/82,21)		75,47 (51,01/84,83)
	iCTLA-4 subpopulations in CD4+ TILs (Flow Cytometry)			Median (IQR)	Mann Whitney P-value	Median (IQR)	Mann Whitney P-value
	iCTLA-4low/int			51,38 (32,93/72,7)	0.111	66,36 (37,28/77,01)	0.0635
	iCTLA-4hi			77,76 (59,27/87)		83,85 (73,69/89,68)
	LAG3 status (Flow Cytometry)			Median (IQR)	Mann Whitney P-value	Median (IQR)	Mann Whitney P-value
	LAG3neg			71,21 (51,59/75,94)	0.7768	67,04 (50,27/78,14)	0.3345
	LAG3pos			67,74 (42,59/80,51)		71,91 (50,87/82,85)
	TIM3 status (Flow Cytometry)			Median (IQR)	Mann Whitney P-value	Median (IQR)	Mann Whitney P-value
	TIM3neg			50,66 (27,74/62,15)	0.0008	46,37 (34,9/66,9)	0.0021
	TIM3pos			71,76 (56,16/81,34)		72,87 (60,38/82,79)
	Legend:
	IHC: immunohistochemistry
	IQR: interquartile range
	TILneg: <10% Stromal TIL (IHC)
	TILint: >10% and <50% Stromal TIL (IHC)
	TILhi: >50% Stromal TIL (IHC)
	TLSneg: absence of tertiary lymphoid structures
	TLSpos: presence of tertiary lymphoid structures
	CD4low: < median of %CD4 (IHC)
	CD4hi: > median of %CD4 (IHC)
	CD8low: < median of %CD4 (IHC)
	CD8hi: > median of %CD4 (IHC)
	CD20low: < median of %CD20 (IHC)
	CD20hi: > median of %CD20 (IHC)
	CD3low: < median of %CD3 (IHC)
	CD3hi: > median of %CD3 (IHC)
	PD-L1neg: <1% PD-L1 positive cells (Flow Cytometry)
	PD-L1pos: >1% PD-L1 positive cells (Flow Cytometry)
	PD-L2neg: <1% PD-L2 positive cells (Flow Cytometry)
	PD-L2pos: >1% PD-L2 positive cells (Flow Cytometry)
	iCTLA-4int: CD4+ cells < 75th percentile (Flow Cytometry)
	iCTLA-4hi: CD4+ cells > 75th percentile (Flow Cytometry)
	LAG3neg: <1% LAG3 positive cells (Flow Cytometry)
	LAG3pos: >1% LAG3 positive cells (Flow Cytometry)
	TIM3neg: <1% TIM3 positive cells (Flow Cytometry)
	TIM3pos: >1% TIM3 positive cells (Flow Cytometry)

## Sheet: Table S2a
	Table S2a: Prevalence of PD-L1 expression by any TILs (Flow Cytometry) and associations
	with clinico-pathological and immune infiltration parameters
		PD-L1 STATUS (Flow Cytometry)
		PD-L1 neg	PD-L1pos	Fisher's Exact or Chi-square
		N (%)	N (%)
	Age (years)	P-value
	<50	16 (41)	16 (41)	1
	>50	3 (7,7)	4 (10,3)
	Histology	P-value
	Ductal	11 (29)	14 (36,9)	0.3751
	Lobular	4 (10,5)	1 (2,6)
	Medullary	0 (0)	1 (2,6)
	Others	3 (7,9)	4 (10,5)
	Size (mm)	P-value
	<20 mm	11 (28,2)	3 (7,7)	0.0079
	>20 mm	8 (20,5)	17 (43,6)
	T	P-value
	1	11 (28,2)	3 (7,7)	0.0092
	2	8 (20,5)	15 (38,5)
	3	0 (0)	2 (5,1)
	Nodal Status	P-value
	Negative	11 (28,2)	13 (33,3)	0.7475
	Positive	8 (20,5)	7 (18)
	N	P-value
	0	11 (28,2)	13 (33,3)	0.7027
	1	5 (12,8)	6 (15,4)
	2	1 (2,6)	1 (2,6)
	3	2 (5,1)	0 (0)
	Stage (AJCC)	P-value
	I	7 (17,9)	2 (5,1)	0.0841
	II	9 (23,1)	16 (41)
	III	3 (7,7)	2 (5,1)
	Histological grade	P-value
	1	0 (0)	0 (0)	0.5231
	2	9 (23,1)	7 (17,9)
	3	10 (25,6)	13 (33,3)
	Ki67 (IHC)	P-value
	<20%	4 (10,2)	4 (10,2)	1
	>20%	15 (38,5)	16 (41)
	Lympho vascular emboli	P-value
	absent (0)	11 (28,2)	12 (30,8)	1
	present (1)	8 (20,5)	8 (20,5)
	DCIS	P-value
	absent (0)	5 (12,8)	5 (12,8)	1
	present (1)	14 (35,9)	15 (38,5)
	HR (IHC)	P-value
	ERneg	6 (15,4)	8 (20,5)	0.7411
	ERpos	13 (33,3)	12 (30,8)
	PRneg	6 (15,4)	8 (20,5)	0.7411
	PRpos	13 (33,3)	12 (30,8)
	HER2 (IHC and FISH)	P-value
	HER2neg	15 (38,5)	15 (38,5)	1
	HER2pos	4 (10,2)	5 (12,8)
	Menopause	P-value
	no (0)	3 (7,7)	6 (15,4)	0.4506
	yes (1)	16 (41)	14 (35,9)
	Breast cancer subtype (IHC)	P-value
	Luminal A (Ki67 <20%)	2 (5,1)	3 (7,7)	0.3012
	Luminal B (Ki67 >20%)	11 (28,2)	6 (15,4)
	HER2-positive	4 (10,3)	5 (12,8)
	Triple negative	2 (5,1)	6 (15,4)
	TIL extent (IHC)	P-value
	TILneg	8 (22,9)	3 (8,6)	0.0909
	TILint	7 (20)	8 (22,9)
	TILhi	2 (5,7)	7 (20)
	TLS presence (IHC)	P-value
	TLSneg	12 (34,3)	7 (20)	0.0922
	TLSpos	5 (14,3)	11 (31,4)
	%CD4 (IHC)	P-value
	CD4low	10 (28,6)	6 (17,1)	0.1811
	CD4hi	7 (20)	12 (34,3)
	%CD8 (IHC)	P-value
	CD8low	6 (17,1)	5 (14,3)	0.7247
	CD8hi	11 (31,4)	13 (37,1)
	%CD20 (IHC)	P-value
	CD20low	8 (22,9)	4 (11,4)	0.1642
	CD20hi	9 (25,7)	14 (40)
	%CD3 (IHC)	P-value
	CD3low	9 (25,7)	6 (17,1)	0.3145
	CD3hi	8 (22,9)	12 (34,3)
	PD-1 subpopulations in CD8+ TILs (Flow Cytometry)	P-value
	PD-1low/int	15 (26,7)	10 (17,9)	0.0584
	PD-1hi	10 (17,9)	21 (37,5)
	PD-1 subpopulations in CD4+ TILs (Flow Cytometry)	P-value
	PD-1low/int	2 (12,5)	1 (6,2)	0.55
	PD-1hi	5 (31,3)	8 (50)
	PD-L2 status (Flow Cytometry)	P-value
	PD-L2neg	13 (36,1)	5 (13,9)	0.0184
	PD-L2pos	5 (13,9)	13 (36,1)
	iCTLA-4 subpopulations in CD4+ TILs (Flow Cytometry)	P-value
	iCTLA-4low/int	10 (38,5)	7 (26,9)	0.0362
	iCTLA-4hi	1 (3,8)	8 (30,8)
	LAG3 status (Flow Cytometry)	P-value
	LAG3neg	7 (23,3)	4 (13,3)	0.1322
	LAG3pos	6 (20)	13 (43,4)
	TIM3 status (Flow Cytometry)	P-value
	TIM3neg	7 (23,3)	3 (10)	0.0562
	TIM3pos	6 (20)	14 (46,7)
	Legend:
	DCIS: ductal in situ carcinoma
	HR: hormone receptor
	IHC: immunohistochemistry
	FISH: fluorescence in sity hybridization
	ERneg: estrogen receptor negative
	ERpos: estrogen receptor positive
	PRneg: progesteron receptor negative
	PRpos: progesteron receptor positive
	TILneg: <10% Stromal TIL (IHC)
	TILint: >10% and <50% Stromal TIL (IHC)
	TILhi: >50% Stromal TIL (IHC)
	TLSneg: absence of tertiary lymphoid structures
	TLSpos: presence of tertiary lymphoid structures
	CD4low: < median of %CD4 (IHC)
	CD4hi: > median of %CD4 (IHC)
	CD8low: < median of %CD4 (IHC)
	CD8hi: > median of %CD4 (IHC)
	CD20low: < median of %CD20 (IHC)
	CD20hi: > median of %CD20 (IHC)
	CD3low: < median of %CD3 (IHC)
	CD3hi: > median of %CD3 (IHC)
	PD-1low/int: presence of the PD-1int subpopulations (Flow Cytometry) in CD8+ or CD4+ T cells
	PD-1hi: presence of the PD-1hi subpopulation (Flow Cytometry) in CD8+ or CD4+ T cells
	PD-L1neg: <1% PD-L1 positive TIL (Flow Cytometry)
	PD-L1pos: >1% PD-L1 positive TIL (Flow Cytometry)
	PD-L2neg: <1% PD-L2 positive TIL (Flow Cytometry)
	PD-L2pos: >1% PD-L2 positive TIL (Flow Cytometry)
	iCTLA-4low/int: CD4+ cells < 75th percentile (Flow Cytometry)
	iCTLA-4hi: CD4+ cells > 75th percentile (Flow Cytometry)
	LAG3neg: <1% LAG3 positive TIL (Flow Cytometry)
	LAG3pos: >1% LAG3 positive TIL (Flow Cytometry)
	TIM3neg: <1% TIM3 positive TIL (Flow Cytometry)
	TIM3pos: >1% TIM3 positive TIL (Flow Cytometry)

## Sheet: Table S11A
	Table S11A: Expression of TIM3 by CD4+ and CD8+ TIL (FACS) and correlations with
	clinicopathological continuous variables
		%TIM3+ in CD4+ TIL (Flow Cytometry)		%TIM3+ in CD8+ TIL (Flow Cytometry)
		Rho (Spearman)	P-value	Rho (Spearman)	P-value
	Age (years)	-0,032	0.775	- 0,139	0.124
	Size (mm)	0.03	0.79	- 0,051	0.648
	mean (SD)
	%Ki67 (IHC)	- 0,024	0.83	0.029	0.793
	mean (SD)
	%Stromal TIL (IHC)	0.101	0.409	0.099	0.42
	mean (SD)
	%Global TIL (IHC)	0.127	0.297	0.102	0.405
	mean (SD)
	%Intratumoral TIL (IHC)	0.094	0.438	0.117	0.34
	mean (SD)
	TLS (IHC)	0.235	0.052	0.244	0.043
	mean (SD)
	%CD4+ (IHC)	0.142	0.247	0.101	0.412
	mean (SD)
	%CD8+ (IHC)	0.148	0.229	0.102	0.406
	mean (SD)
	%CD20+ (IHC)	0.107	0.382	0.112	0.359
	mean (SD)
	Legend:
	TIL: tumor-infiltrating lymphocytes
	IHC: immunohistochemistry
	TLS: tertiary lymphoid structures

## Sheet: Table S11B
	Table S11B: Prevalence of TIM3 expression by CD4+ and CD8+ TIL (Flow Cytometry) and associations
	with clinicopathological parameters
		TIM3 STATUS (Flow Cytometry)
		TIM3neg	TIM3pos	Fisher's Exact	BH
		N (%)	N (%)
	Age (years)	P-value			P-value
	<50	16 (18,8)	49 (57,6)	0.7709	1
	>50	6 (7)	14 (16,5)
	Histology	P-value			P-value
	Ductal	17 (20)	43 (51,2)	0.8385	1
	Lobular	2 (2,4)	7 (8,3)
	Medullary	0 (0)	2 (2,4)
	Others	2 (2,4)	11 (13,1)
	Size (mm)	P-value			P-value
	<20 mm	15 (17,6)	28 (32,9)	0.0823	0.7681
	>20 mm	7 (8,3)	35 (41,2)
	T	P-value			P-value
	1	15 (17,8)	29 (34,5)	0.2224	0.9968
	2	7 (8,3)	31 (36,9)
	3	0 (0)	2 (2,4)
	Nodal Status	P-value			P-value
	Negative	12 (14,1)	38 (44,7)	0.8018	1
	Positive	10 (11,8)	25 (29,4)
	N	P-value			P-value
	0	12 (14,1)	38 (44,7)	0.9289	1
	1	8 (9,4)	18 (21,2)
	2	1 (1,2)	3 (3,5)
	3	1 (1,2)	4 (4,7)
	Stage (AJCC)	P-value			P-value
	I	7 (8,2)	20 (23,5)	0.9394	1
	II	13 (15,3)	34 (40)
	III	2 (2,4)	9 (10,6)
	Histological grade	P-value			P-value
	1	5 (5,9)	10 (11,8)	0.6817	1
	2	9 (10,6)	25 (29,4)
	3	8 (9,4)	28 (32,9)
	Ki67 (IHC)	P-value			P-value
	<20%	10 (11,8)	27 (31,8)	1	1
	>20%	12 (14,1)	36 (42,3)
	Lympho vascular emboli	P-value			P-value
	absent (0)	15 (17,9)	35 (41,7)	0.5921	1
	present (1)	7 (8,3)	27 (32,1)
	In situ carcinoma	P-value			P-value
	absent (0)	5 (5,9)	14 (16,5)	1	1
	present (1)	17 (20)	49 (57,6)
	HR (IHC)	P-value			P-value
	ERneg	4 (4,7)	16 (18,8)	0.5722	1
	ERpos	18 (21,2)	47 (55,3)
	PRneg	6 (7,1)	16 (18,8)	1	1
	PRpos	16 (18,8)	47 (55,3)
	HER2 (IHC and FISH)	P-value			P-value
	HER2neg	16 (18,8)	50 (58,8)	0.5586	1
	HER2pos	6 (7,1)	13 (15,3)
	Menopause	P-value			P-value
	no (0)	7 (8,3)	16 (19)	0.5887	1
	yes (1)	15 (17,9)	46 (54,8)
	Breast cancer subtype (IHC)	P-value			P-value
	Luminal A (Ki67 <20%)	8 (9,4)	23 (27)	0.4322	1
	Luminal B (Ki67 >20%)	7 (8,2)	18 (21,2)
	HER2-positive	6 (7,1)	11 (12,9)
	Triple negative	1 (1,2)	11 (12,9)
	TIL extent (IHC)	P-value			P-value
	TILneg	9 (12,7)	20 (28,2)	0.7082	1
	TILint	7 (9,8)	24 (33,8)
	TILhi	2 (2,8)	9 (12,7)
	TLS presence (IHC)	P-value			P-value
	TLSneg	11 (15,5)	29 (40,8)	0.7848	1
	TLSpos	7 (9,8)	24 (33,8)
	%CD3+ (IHC)	P-value			P-value
	CD3neg	11 (15,5)	24 (33,8)	0.2848	0.9968
	CD3pos	7 (9,9)	29 (40,8)
	%CD4+ (IHC)	P-value			P-value
	CD4neg	10 (14,3)	20 (28,6)	0.1628	0.9968
	CD4pos	7 (10)	33 (47,1)
	%CD8+ (IHC)	P-value			P-value
	CD8neg	8 (11,4)	22 (31,4)	0.7809	1
	CD8pos	9 (12,9)	31 (44,3)
	%CD20+ (IHC)	P-value			P-value
	CD20neg	10 (14,1)	21 (29,6)	0.2794	0.9968
	CD20pos	8 (11,3)	32 (45,1)
	PD-1 subpopulations in CD4+ TIL (Flow Cytometry)	P-value			P-value
	PD-1low/int	3 (5,3)	7 (12,3)	0.6799	1
	PD-1hi	10 (17,5)	37 (64,9)
	PD-1 subpopulations in CD8+ TIL (Flow Cytometry)	P-value			P-value
	PD-1low/int	3 (18,7)	3 (18,7)	0.6066	1
	PD-1hi	3 (18,7)	7 (43,8)
	PD-L1 status (Flow Cytometry)	P-value			P-value
	PD-L1neg	7 (23,3)	6 (20)	0.0562	0.7681
	PD-L1pos	3 (10)	14 (46,7)
	PD-L2 status (Flow Cytometry)	P-value			P-value
	PD-L2neg	7 (25,9)	7 (25,9)	0.2365	0.9968
	PD-L2pos	3 (11,1)	10 (37,1)
	iCTLA-4 subpopulations in CD4+ TIL (Flow Cytometry)	P-value			P-value
	iCTLA-4low/int	5 (21,7)	9 (39,1)	1	1
	iCTLA-4hi	3 (13)	6 (26,1)
	LAG3 status (Flow Cytometry)	P-value			P-value
	LAG3neg	15 (17,6)	24 (28,2)	0.0242	0.6776
	LAG3pos	7 (8,2)	39 (45,9)
	Legend:
	BH: Benjamini-Hochberg
	FDR: false discovery rate
	HR: hormone receptor
	IHC: immunohistochemistry
	FISH: fluorescence in situ hybridization
	ERneg: estrogen receptor negative
	ERpos: estrogen receptor positive
	PRneg: progesteron receptor negative
	PRpos: progesteron receptor positive
	TIL: tumor-infiltrating lymphocytes
	TILneg: <10% Stromal TIL (IHC)
	TILint: >10% and <50% Stromal TIL (IHC)
	TILhi: >50% Stromal TIL (IHC)
	TLS: tertiary lymphoid structures
	TLSneg: absence of tertiary lymphoid structures
	TLSpos: presence of tertiary lymphoid structures
	CD3neg: < median [<4,875%] of %CD3+ (IHC)
	CD3pos: > median [>4,875%] of %CD3+ (IHC)
	CD4neg: < median [<3%] of %CD4+ (IHC)
	CD4pos: > median [>3%] of %CD4+ (IHC)
	CD8neg: < median [<2%] of %CD8+ (IHC)
	CD8pos: > median [>2%] of %CD8+ (IHC)
	CD20neg: < median [<1,25%] of %CD20+ (IHC)
	CD20pos: > median [>1,25%] of %CD20+ (IHC)
	PD-1low/int: presence of the PD-1int subpopulations (Flow Cytometry) in CD4+ or CD8+ T cells
	PD-1hi: presence of the PD-1hi subpopulation (Flow Cytometry) in CD4+ or CD8+ T cells
	PD-L1neg: <1% PD-L1 positive TIL (Flow Cytometry)
	PD-L1pos: >1% PD-L1 positive TIL (Flow Cytometry)
	PD-L2neg: <1% PD-L2 positive TIL (Flow Cytometry)
	PD-L2pos: >1% PD-L2 positive TIL (Flow Cytometry)
	iCTLA-4low/int: % of iCTLA-4+ in CD4+ cells < 75th percentile (<27,26%) (Flow Cytometry)
	iCTLA-4hi: % of iCTLA-4+ in CD4+ cells > 75th percentile (>27,26%) (Flow Cytometry)
	LAG3neg: <1% LAG3 positive TIL (Flow Cytometry)
	LAG3pos: >1% LAG3 positive TIL (Flow Cytometry)
	TIM3neg: <1% TIM3 positive TIL (Flow Cytometry)
	TIM3pos: >1% TIM3 positive TIL (Flow Cytometry)
